# Supplementary material for: Insertions/Deletions-Associated Nucleotide Polymorphism in Arabidopsis thaliana
Source: Front Plant Sci. 2016 Nov 30;7:1792. doi: 10.3389/fpls.2016.01792 (PMC5127803; doi:10.3389/fpls.2016.01792)
Supplement: Supplementary file 5 [file DataSheet1.ZIP]

Archive with 22 entries (21 files):
- Supplementary.data.sheet.1/
- Supplementary.data.sheet.1/indel.position.info.txt
- Supplementary.data.sheet.1/NRD1.JR.fas
- Supplementary.data.sheet.1/NRD10.JR.fas
- Supplementary.data.sheet.1/NRD11.JR.fas
- Supplementary.data.sheet.1/NRD12.JR.fas
- Supplementary.data.sheet.1/NRD13.JR.fas
- Supplementary.data.sheet.1/NRD14.JR.fas
- Supplementary.data.sheet.1/NRD15.JR.fas
- Supplementary.data.sheet.1/NRD2.JR.fas
- Supplementary.data.sheet.1/NRD3.JR.fas
- Supplementary.data.sheet.1/NRD4.JR.fas
- Supplementary.data.sheet.1/NRD5.JR.fas
- Supplementary.data.sheet.1/NRD6.JR.fas
- Supplementary.data.sheet.1/NRD7.JR.fas
- Supplementary.data.sheet.1/NRD8.JR.fas
- Supplementary.data.sheet.1/NRD9.JR.fas
- Supplementary.data.sheet.1/RGD1.JR.fas
- Supplementary.data.sheet.1/RGD2.JR.fas
- Supplementary.data.sheet.1/RGD3.JR.fas
- Supplementary.data.sheet.1/Rpm1.JR.fas
- Supplementary.data.sheet.1/Rps5.JR.fas
