# Supplementary material for: Insertions/Deletions-Associated Nucleotide Polymorphism in Arabidopsis thaliana
Source: Front Plant Sci. 2016 Nov 30;7:1792. doi: 10.3389/fpls.2016.01792 (PMC5127803; doi:10.3389/fpls.2016.01792)
Supplement: Supplementary file 5 [file DataSheet1.ZIP › Supplementary.data.sheet.1/indel.position.info.txt]

indel	chr	indel_position_in_Col-0
RGD1	5	1597096-1601340
RGD2	5	19919018-19924076
RGD3	4	6634291-6640558
Rpm1	3	2229474-2225732
Rps5	1	4143735-4147726
NRD1	4	11834123-11838648
NRD2	3	3558509-3564094
NRD3	4	7639375-7640453
NRD4	3	17122621-17123429
NRD5	3	17087012-17087417
NRD6	3	20093001-20093103
NRD7	2	4726055-4726634
NRD8	3	11579544-11579666
NRD9	1	21324365-21324502
NRD10	1	1160225-1161228
NRD11	2	596352-597751
NRD12	2	4244986-4245291
NRD13	3	17461411-17461972
NRD14	2	6391905-6392331
NRD15	1	2826075-2826673
