# Supplementary material for: Insertions/Deletions-Associated Nucleotide Polymorphism in Arabidopsis thaliana
Source: Front Plant Sci. 2016 Nov 30;7:1792. doi: 10.3389/fpls.2016.01792 (PMC5127803; doi:10.3389/fpls.2016.01792)
Supplement: Supplementary file 5 [file DataSheet1.ZIP › Supplementary.data.sheet.1/NRD1.JR.fas]

>Pog
TGATGTGAATGATTTACTATATAACTACCACATTCACATCAATTCAAATCTGAATTACTACAAAACAATTGATTAACTAGGGATTATCTGCTAACAAGAAAGAATTATAACAAGCTAATGACAGTTCATCGCAAGAATGATGTAAAATTTCACTGTACTAGTGCATGATGTAAAATGATAGTATGATATTTCTGTTGGGTAATGGGTCTATCAGTTAGAAAGCAGAAACAAAATGTTTTGGAGATCAGAATTGAGAGTGTACGTTCATTTTGAGAC-------AAACTTGGAAATCCAAACTAAATCGTTGATAATAATATTTATTTCGTAATAAATTTTGCCCAAGTTTATGTTTCCTAATTTCACATGTACGTATTACTATTAGGTAGTAATTCTTCTTATTACGGAATAATTCTTCTTATATTTTCATTAAATCCGAGAGTGTGCAACAACAATACATATATACTCACGGGCCAAACATATGAATTAATTTGTTATTCATTTTTTTATTATTAAAAGATGAATTAATTATCTTATCTTATAATACTAAATCGAGGAAAGTTCTAAATTTATAATAGACTGATAACTAAATAAAAGTT
>Sf-2
TGATGTGAATGATTTACTATATAACTACCACATTCACATCAATTCAAATCTGAATTACTACAAAACAATTGATTAACTAGGGATTATCTGCTAACAAGAAAGAATTATAACAAGCTAATGACAGTTCATCGCAAGAATGATGTAAAATTTCACTGTACTAGTGCATGATGTAAAATGATAGTATGATATTTCTGTTGGGTAATGGGTCTATCAGTTAGAAAGCAGAAACAAAATGTTTTGGAGATCAGAATTGAGAGTGTACGTTCATTTTGAGACAAACTCCAAACTTGGAAAGCCAAACTAAGTCGTTGATAATAATATTGATCTCGTAATAAATTTTGCCCAAATTTATGTTTCCTAATTTCACATGTACGTATTACTATTAGGTAGTAATTCTTCTTATTACGGAATAATTCTTCTTATATTTTCATTAAATCCGAGAGTGTGCAACAACAATACATATATACTCACGGGCCAAACATATGAATTAATTTGTTATTCATTTTTTTATTATTAAAAGATGAATTAATTATCTTATCTTATAATACTAAATCGAGGAAAGTTCTAAATTTATAATAGACTGATAACTAAATAAAAGTT
>Ler-0
TGATGTGAATGATTTACTATATAACTACCACATTCACATCAAGTCAAATCTGAATTACTACAAAACAATTGATTAACTAGGGATTATCTGCTAACAAGAAAGAATTATAACAAGCTAATGACAGTTCATCGCAAGAATGATGTAAAATTTCACTGTACTAGTGCATGATGTAAAATGATAGTATGATATTTCTGTTGGGTAATGGGTCTATCAGTTAGAAAGCAGAAACCAAATGTTTTGGAGATCAGAATTGAGAGTGTACGTTCATTTTGAGACAAACTCCAAACTTGGAAAGCCAAACTAAGTCGTTGATAATAATATTGATCTCGTAATAAATTTTGCCCAAATTTATGTTTCCTAATTTCACATGTACGTATTACTATTAGGTAGTAATTCTTCTTATTACGGAATTCTTCTTCTTATATTTTCATTAAATCCGAGAGTGTGCAACAACAATACATATATACTCACGGGCCAAACATATGAATTAATTTGTTATTCATTTTTTTATTATTAAAAGATGAATTAATTATCTTATCTTATAATACTAAATCGAGGAAAGTTCTAAATTTATAATAGACTGATAACTAAATAAAAGTT
>Lip-0
TGATGTGAATGATTTACTATATAACTACCACATTCACATCAAGTCAAATCTGAATTACTACAAAACAATTGATTAACTAGGGATTATCTGCTAACAAGAAAGAATTATAACAAGCTAATGACAGTTCATCGCAAGAATGATGTAAAATTTCACTGTACTAGTGCATGATGTAAAATGATAGTATGATATTTCTGTTGGGTAATGGGTCTATCAGTTAGAAAGCAGAAACCAAATGTTTTGGAGATCAGAATTGAGAGTGTACGTTCATTTTGAGACAAACTCCAAACTTGGAAAGCCAAACTAAGTCGTTGATAATAATATTGATCTCGTAATAAATTTTGCCCAAATTTATGTTTCCTAATTTCACATGTACGTATTACTATTAGGTAGTAATTCTTCTTATTACGGAATTCTTCTTCTTATATTTTCATTAAATCCGAGAGTGTGCAACAACAATACATATATACTCACGGGCCAAACATATGAATTAATTTGTTATTCATTTTTTTATTATTAAAAGATGAATTAATTATCTTATCTTATAATACTAAATCGAGGAAAGTTCTAAATTTATAATAGACTGATAACTAAATAAAAGTT
>Zu-0
TGATGTGAATGATTTACTATATAACTACCACATTCACATCAATTCAAATCTGAATTACTACAAAACAATTGATTAACTAGGGATTATCTGCTAACAAGAAAGAATTATAACAAGCTAATGACAGTTCATCGCAAGAATGATGTAAAATTTCACTGTACTAGTGCATGATGTAAAATGATAGTATGATATTTCTGTTGGGTAATGGGTCTATCAGTTAGAAAGCAGAAACAAAATGTTTTGGAGATCAGAATTGAGAGTGTACGTTCATTTTGAGACAAACTCCAAACTTGGAAAGCCAAACTAAGTCGTTGATAATAATATTGATCTCGTAATAAATTTTGCCCAAATTTATGTTTCCTAATTTCACATGTACGTATTACTATTAGGTAGTAATTCTTCTTATTACGGAATAATTCTTCTTATATTTTCATTAAATCCGAGAGTGTGCAACAACAATACATATATACTCACGGGCCAAACATATGAATTAATTTGTTATTCATTTTATTATTATTAAAAGATGAATTAATTATCTTATCTTATAATACTAAATCGAGGAAAGTTCTAAATTTATAATAGACTGATAACTAAATAAAAGTT
>Sorbo
TGATGTGAATGATTTACTATATAACTACCACATTCACATCAATTCAAATCTGAATTACTACAAAACAATTGATTAACTAGGGATTATCTGCTAACAAGAAAGAATTATAACAAGCTAATGACAGTTCATCGCAAGAATGATGTAAAATTTCACTGTACTAGTGCATGATGTAAAATGATAGTATGATATTTCTGTTGGGTAATGGGTCTATCAGTTAGAAAGCAGAAACAAAATGTTTTGGAGATCAGAATTGAGAGTGTACGTTCATTTTGAGACAAACTCCAAACTTGGAAAGCCAAACTAAGTCGTTGATAATAATATTGATCTCGTAATAAATTTTGCCCAAATTTATGTTTCCTAATTTCACATGTACGTATTACTATTAGGTAGTAATTCTTCTTATTACGGAATAATTCTTCTTATATTTTCATTAAATCCGAGAGTGTGCAACAACAATACATATATACTCACGGGCCAAACATATGAATTAATTTGTTATTCATTTTTTTATTATTAAAAGATGAATTAATTATCTTATCTTATAATACTAAATCGAGGAAAGTTCTAAATTTATAATAGACTGATAACTAAATAAAAGTT
>Ts-5
TGATGTGAATGATTTACTATATAACTACCACATTCACATCAAGTCAAATCTGAATTACTACAAAACAATTGATTAACTAGGGATTATCTGCTAACAAGAAAGAATTATAACAAGCTAATGACAGTTCATCGCAAGAATGATGTAAAATTTCACTGTACTAGTGCATGATGTAAAATGATAGTATGATATTTCTGTTGGGTAATGGGTCTATCAGTTAGAAAGCAGAAACCAAATGTTTTGGAGATCAGAATTGAGAGTGTACGTTCATTTTGAGACAAACTCCAAACTTGGAAAGCCAAACTAAGTCGTTGATAATAATATTGATCTCGTAATAAATTTTGCCCAAATTTATGTTTCCTAATTTCACATGTACGTATTACTATTAGGTAGTAATTCTTCTTATTACGGAATTCTTCTTCTTATATTTTCATTAAATCCGAGAGTGTGCAACAACAATACATATATACTCACGGGCCAAACATATGAATTAATTTGTTATTCATTCTTTTATTATTAAAAGATGAATTAATTATCTTATCTTATAATACTAAATCGAGGAAAGTTCTAAATTTATAATAGACTGATAACTAAATAAAAGTT
>Tamm-2
TGATGTGAATGATTTACTATATAACTACCACATTCACATCAAGTCAAATCTGAATTACTACAAAACAATTGATTAACTAGGGATTATCTACTAACAAGAAAGAATTATAACAAGCTAATGACAGTTCATCGCAAGAATGATGTAAAATTTCACTGTACTAGTGCATGATGTAAAATGATAGTATGATATTTCTGTTGGGTAATGGGTCTATCAGTTAGAAAGCAGAAACCAAATGTTTTGGAGATCAGAATTGAGAGTGTACGTTCATTTTGAGACAAACTCCAAACTTGGAAAGCCAAACTAAGTCGTTGATAATAATATTGATCTCGTAATAAATTTTGCCCAAATTTATGTTTCCTAATTTCACATGTACGTATTACTATTAGGTAGTAATTCTTCTTATTACGGAATTCTTCTTCTTATATTTTCATTAAATCCGAGAGTGTGCAACAACAATACATATATACTCACGGGCCAAACATATGAATTAATTTGTTATTCATTTTTTTATTATTAAAAGATGAATTAATTATCTTATCTTATAATACTAAATCGAGGAAAGTTCTAAATTTATAATAGACTGATAACTAAATAAAAGTT
>Pu2-7
TGATGTGAATGATTTACTATATAACTACCACATTCACATCAAGTCAAATCTGAATTACTACAAAACAATTGATTAACTAGGGATTATCTGCTAACAAGAAAGAATTATAACAAGCTAATGACAGTTCATCGCAAGAATGATGTAAAATTTCACTGTACTAGTGCATGATGTAAAATGATAGTATGATATTTCTGTTGGGTAATGGGTCTATCAGTTAGAAAGCAGAAACCAAATGTTTTGGAGATCAGAATTGAGAGTGTACGTTCATTTTGAGACAAACTCCAAACTTGGAAAGCCAAACTAAGTCGTTGATAATAATATTGATCTCGTAATAAATTTTGCCCAAATTTATGTTTCCTAATTTCACATGTACGTATTACTATTAGGTAGTAATTCTTCTTATTACGGAATTCTTCTTCTTATATTTTCATTAAATCCGAGAGTGTGCAACAACAATACATATATACTCACGGGCCAAACATATGAATTAATTTGTTATTCATTTTTTTATTATTAAAAGATGAATTAATTATCTTATCTTATAATACTAAATCGAGGAAAGTTCTAAATTTATAATAGACTGATAACTAAATAAAAGTT
>Cs-25
TGATGTGAATGATTTACTATATAACTACCACATTCACATCAAGTCAAATCTGAATTACTACAAAACAATTGATTAACTAGGGATTATCTGCTAACAAGAAAGAATTATAACAAGCTAATGACAGTTCATCGCAAGAATGATGTAAAATTTCACTGTACTAGTGCATGATGTAAAATGATAGTATGATATTTCTGTTGGGTAATGGGTCTATCAGTTAGAAAGCAGAAACCAAATGTTTTGGAGATCAGAATTGAGAGTGTACGTTCATTTTGAGACAAACTCCAAACTTGGAAAGCCAAACTAAGTCGTTGATAATAATATTGATCTCGTAATAAATTTTGCCCAAATTTATGTTTCCTAATTTCACATGTACGTATTACTATTAGGTAGTAATTCTTCTTATTACGGAATTCTTCTTCTTATATTTTCATTAAATCCGAGAGTGTGCAACAACAATACATATATACTCACGGGCCAAACATATGAATTAATTTGTTATTCATTTTTTTATTATTAAAAGATGAATTAATTATCTTATCTTATAATACTAAATCGAGGAAAGTTCTAAATTTATAATAGACTGATAACTAAATAAAAGTT
>Kz-9
TGATGTGAATGATTTACTATATAACTACCACATTCACATCAAGTCAAATCTGAATTACTACAAAACAATTGATTAACTAGGGATTATCTGCTAACAAGAAAGAATTATAACAAGCTAATGACAGTTCATCGCAAGAATGATGTAAAATTTCACTGTACTAGTGCATGATGTAAAATGATAGTATGATATTTCTGTTGGGTAATGGGTCTATCAGTTAGAAAGCAGAAACCAAATGTTTTGGAGATCAGAATTGAGAGTGTACGTTCATTTTGAGACAAACTCCAAACTTGGAAAGCCAAACTAAGTCGTTGATAATAATATTGATCTCGTAATAAATTTTGCCCAAATTTATGTTTCCTAATTTCACATGTACGTATTACTATTAGGTAGTAATTCTTCTTATTACGGAATTCTTCTTCTTATATTTTCATTAAATCCGAGAGTGTGCAACAACAATACATATATACTCACGGGCCAAACATATGAATTAATTTGTTATTCATTTTTTTATTATTAAAAGATGAATTAATTATCTTATCTTATAATACTAAATCGAGGAAAGTTCTAAATTTATAATAGACTGATAACTAAATAAAAGTT
>Col-0
TGATGTGAATGATTTACTATATAACTACCACATTCACATCAATTCAAATCTGAATTACTACAAAACAATTGATTAACTAGGGATTATCTGCTAACAAGAAAGAATTATAACAAGCTAATGACAGTTCATCGCAAGAATGATGTAAAATTTCACTGTACTAGTGCATGATGTAAAATGATAGTATGATATTTCTGTTGGGTAATGGGTCTATCAGTTAGAAAGCAGAAACAAAATGTTTTGGAGATCAGAATTGAGAGAGTACGTTCATTTTGAGACAAACTCCAAACTTGGAAATCCAAACTAAATCGTTGATAATAATATTTATCTCGTAATAAATTTTGCCCAAGTTTATGTTTCTTAATTTCACATGTACGTATTACTATTAGGTAGTAATTCTTCTTATTACGGAATAATTCTTCTTATATTTTCATTAAATCCGAGAGTGTGCAACAACAATACATATATACTCACGGGCCAAACATATGAATTAATTTGTTATTCATTTTTTTATTATTAAAAGATGAATTAATTATCTTATCTTATAATACTAAATCGAGGAAAGTTCTAAATTTATAATAGACTGATAACTAAATAAAAGTT
>Ab-27
TGATGTGAATGATTTACTATATAACTACCACATTCACATCAATTCAAATCTGAATTACTACAAAACAATTGATTAACTAGGGATTATCTGCTAACAAGAAAGAATTATAACAAGCTAATGACAGTTCATCGCAAGAATGATGTAAAATTTCACTGTACTAGTGCATGATGTAAAATGATAGTATGATATTTCTGTTGGGTAATGGGTCTATCAGTTAGAAAGCAGAAACAAAATGTTTTGGAGATCAGAATTGAGAGTGTACGTTCATTTTGAGAC-------AAACTTGGAAATCCAAACTAAATCGTTGATAATAATATTTATTTCGTAATAAATTTTGCCCAAGTTTATGTTTCCTAATTTCACATGTACGTATTACTATTAGGTAGTAATTCTTCTTATTACGGAATAATTCTTCTTATATTTTCATTAAATCCGAGAGTGTGCAACAACAATACATATATACTCACGGGCCAAACATATGAATTAATTTGTTATTCATTTTTTTATTATTAAAAGATGAATTAATTATCTTATCTTATAATACTAAATCGAGGAAAGTTCTAAATTTATAATAGACTGATAACTAAATAAAAGTT
>Yo-0
TGATGTGAATGATTTACTATATAACTACCACATTCACATCAATTCAAATCTGAATTACTACAAAACAATTGATTAACTAGGGATTATCTGCTAACAAGAAAGAATTATAACAAGCTAATGACAGTTCATCGCAAGAATGATGTAAAATTTCACTGTACTAGTGCATGATGTAAAATGATAGTATGATATTTCTGTTGGGTAATGGGTCTATCAGTTAGAAAGCAGAAACAAAATGTTTTGGAGATCAGAATTGAGAGTGTACGTTCATTTTGAGAC-------AAACTTGGAAATCCAAACTAAATCGTTGATAATAATATTTATTTCGTAATAAATTTTGCCCAAGTTTATGTTTCCTAATTTCACATGTACGTATTACTATTAGGTAGTAATTCTTCTTATTACGGAATAATTCTTCTTATATTTTCATTAAATCCGAGAGTGTGCAACAACAATACATATATACTCACGGGCCAAACATATGAATTAATTTGTTATTCATTTTTTTATTATTAAAAGATGAATTAATTATCTTATCTTATAATACTAAATCGAGGAAAGTTCTAAATTTATAATAGACTGATAACTAAATAAAAGTT
>Anh-3
TGATGTGAATGATTTACTATATAACTACCACATTCACATCAATTCAAATCTGAATTACTACAAAACAATTGATTAACTAGGGATTATCTGCTAACAAGAAAGAATTATAACAAGCTAATGACAGTTCATCGCAAGAATGATGTAAAATTTCACTGTACTAGTGCATGATGTAAAATGATAGTATGATATTTCTGTTGGGTAATGGGTCTATCAGTTAGAAAGCAGAAACAAAATGTTTTGGAGATCAGAATTGAGAGAGTACGTTCATTTTGAGACAAACTCCAAACTTGGAAATCCAAACTAAATCGTTGATAATAATATTTATCTCGTAATAAATTTTGCCCAAGTTTATGTTTCTTAATTTCACATGTACGTATTACTATTAGGTAGTAATTCTTCTTATTACGGAATAATTCTTCTTATATTTTCATTAAATCCGAGAGTGTGCAACAACAATACATATATACTCACGGGCCAAACATATGAATTAATTTGTTATTCATTTTTTTATTATTAAAAGATGAATTAATTATCTTATCTTATAATACTAAATCGAGGAAAGTTCTAAATTTATAATAGACTGATAACTAAATAAAAGTT
>Up-14
TGATGTGAATGATTTACTATATAACTACCACATTCACATCAATTCAAATCTGAATTACTACAAAACAATTGATTAACTAGGGATTATCTGCTAACAAGAAAGAATTATAACAAGCTAATGACAGTTCATCGCAAGAATGATGTAAAATTTCACTGTACTAGTGCATGATGTAAAATGATAGTATGATATTTCTGTTGGGTAATGGGTCTATCAGTTAGAAAGCAGAAACAAAATGTTTTGGAGATCAGAATTGAGAGTGTACGTTCATTTTGAGAC-------AAACTTGGAAATCCAAACTAAATCGTTGATAATAATATTTATTTCGTAATAAATTTTGCCCAAGTTTATGTTTCCTAATTTCACATGTACGTATTACTATTAGGTAGTAATTCTTCTTATTACGGAATAATTCTTCTTATATTTTCATTAAATCCGAGAGTGTGCAACAACAATACATATATACTCACGGGCCAAACATATGAATTAATTTGTTATTCATTTTTTTATTATTAAAAGATGAATTAATTATCTTATCTTATAATACTAAATCGAGGAAAGTTCTAAATTTATAATAGACTGATAACTAAATAAAAGTT
>Nfc-5
TGATGTGAATGATTTACTATATAACTACCACATTCACATCAATTCAAATCTGAATTACTACAAAACAATTGATTAACTAGGGATTATCTGCTAACAAGAAAGAATTATAACAAGCTAATGACAGTTCATCGCAAGAATGATGTAAAATTTCACTGTACTAGTGCATGATGTAAAATGATAGTATGATATTTCTGTTGGGTAATGGGTCTATCAGTTAGAAAGCAGAAACAAAATGTTTTGGAGATCAGAATTGAGAGAGTACGTTCATTTTGAGACAAACTCCAAACTTGGAAATCCAAACTAAATCGTTGATAATAATATTTATCTCGTAATAAATTTTGCCCAAGTTTATGTTTCTTAATTTCACATGTACGTATTACTATTAGGTAGTAATTCTTCTTATTACGGAATAATTCTTCTTATATTTTCATTAAATCCGAGAGTGTGCAACAACAATACATATATACTCACGGGCCAAACATATGAATTAATTTGTTATTCATTTTTTTATTATTAAAAGATGAATTAAATATCTTATCTTATAATACTAAATCGAGGAAAGTTCTAAATTTATAATAGACTGATAACTAAATAAAAGTT
>Ct-1
TGATGTGAATGATTTACTATATAACTACCACATTCACATCAATTCAAATCTGAATTACTACAAAACAATTGATTAACTAGGGATTATCTGCTAACAAGAAAGAATTATAACAAGCTAATGACAGTTCATCGCAAGAATGATGTAAAATTTCACTGTACTAGTGCATGATGTAAAATGATAGTATGATATTTCTGTTGGGTAATGGGTCTATCAGTTAGAAAGCAGAAACAAAATGTTTTGGAGATCAGAATTGAGAGTGTACGTTCATTTTGAGACAAACTCCAAACTTGGAAATCCAAACTAAATCGTTGATAATAATATTTATCTCGTAATAAATTTTGCCCAAGTTTATGTTTCCTAATTTCACATGTACGTATTACTATTAGGTAGTAATTCTTCTTATTACGGAATAATTCTTCTTATATTTTCATTAAATCCGAGAGTGTGCAACAACAATACATATATACTCACGGGCCAAACATATGAATTAATTTGTTATTCATTTTTTTATTATTAAAAGATGAATTAATTATCTTATCTTATAATACTAAATCGAGGAAAGTTCTAAATTTATAATAGACTGATAACTAAATAAAAGTT
>Bla-2
TGATGTGAATGATTTACTATATAACTACCACATTCACATCAATTCAAATCTGAATTACTACAAAACAATTGATTAACTAGGGATTATCTGCTAACAAGAAAGAATTATAACAAGCTAATGACAGTTCATCGCAAGAATGATGTAAAATTTCACTGTACTAGTGCATGATGTAAAATGATAGTATGATATTTCTGTTGGGTAATGGGTCTATCAGTTAGAAAGCAGAAACAAAATGTTTTGGAGATCAGAATTGAGAGAGTACGTTCATTTTGAGACAAACTCCAAACTTGGAAATCCAAACTAAATCGTTGATAATAATATTTATCTCGTAATAAATTTTGCCCAAGTTTATGTTTCTTAATTTCACATGTACGTATTACTATTAGGTAGTAATTCTTCTTATTACGGAATAATTCTTCTTATATTTTCATTAAATCCGAGAGTGTGCAACAACAATACATATATACTCACGGGCCAAACATATGAATTAATTTGTTATTCATTTTTTTATTATTAAAAGATGAATTAATTATCTTATCTTATAATACTAAATCGAGGAAAGTTCTAAATTTATAATAGACTGATAACTAAATAAAAGTT
>Kil
TGATGTGAATGATTTACTATATAACTACCACATTCACATCAATTCAAATCTGAATTACTACAAAACAATTGATTAACTAGGGATTATCTGCTAACAAGAAAGAATTATAACAAGCTAATGACAGTTCATCGCAAGAATGATGTAAAATTTCACTGTACTAGTGCATGATGTAAAATGATAGTATGATATTTCTGTTGGGTAATGGGTCTATCAGTTAGAAAGCAGAAACAAAATGTTTTGGAGATCAGAATTGAGAGTGTACGTTCATTTTGAGACAAACTCCAAACTTGGAAATCCAAACTAAATCGTTGATAATAATATTTATCTCGTAATAAATTTTGCCCAAGTTTATGTTTCCTAATTTCACATGTACGTATTACTATTAGGTAGTAATTCTTCTTATTACGGAATAATTCTTCTTATATTTTCATTAAATCCGAGAGTGTGCAACAACAATACATATATACTCACGGGCCAAACATATGAATTAATTTGTTATTCATTTTTTTATTATTAAAAGATGAATTAATTATCTTATCTTATAATACTAAATCGAGGAAAGTTCTAAATTTATAATAGACTGATAACTAAATAAAAGTT
>Ms-0
TGATGTGAATGATTTACTATATAACTACCACATTCACATCAATTCAAATCTGAATTACTACAAAACAATTGATTAACTAGGGATTATCTGCTAACAAGAAAGAATTATAACAAGCTAATGACAGTTCATCGCAAGAATGATGTAAAATTTCACTGTACTAGTGCATGATGTAAAATGATAGTATGATATTTCTGTTGGGTAATGGGTCTATCAGTTAGAAAGCAGAAACAAAATGTTTTGGAGATCAGAATTGAGAGAGTACGTTCATTTTGAGACAAACTCCAAACTTGGAAATCCAAACTAAATCGTTGATAATAATATTTATCTCGTAATAAATTTTGCCCAAGTTTATGTTTCCTAATTTCACATGTACGTATTACTATTAGGTAGTAATTCTTCTTATTACGGAATAATTCTTCTTATATTTTCATTAAATCCGAGAGTGTGCAACAACAATACATATATACTCACGGGCCAAACATATGAATTAATTTGTTATTCATTTTTTTATTATTAAAAGATGAATTAATTATCTTATCTTATAATACTAAATCGAGGAAAGTTCTAAATATATAATAGACTGATAACTAAATAAAAGTT
