# Supplementary material for: Insertions/Deletions-Associated Nucleotide Polymorphism in Arabidopsis thaliana
Source: Front Plant Sci. 2016 Nov 30;7:1792. doi: 10.3389/fpls.2016.01792 (PMC5127803; doi:10.3389/fpls.2016.01792)
Supplement: Supplementary file 5 [file DataSheet1.ZIP › Supplementary.data.sheet.1/NRD10.JR.fas]

>Col-0
AATGTATAGTAGCTTTTTAATCGGTTTAATCAAATGTTTGAACACTAAACAGCCCAACAACTTAAAGCCTTAGTAAACCGGATGATGTTATACTATACCAAGATAAACCGAACTCACACTCGCAAAACAACTACTACACCAACTTATCTTGTAAAACATTTAATGTGATAATTTTGCAAAACTAAGTAAGAGAAAGATTTCAAAACAAAACATGTTTTCTATATATACTTGTTTTACTTAGTTACCAAAAAATATATTTTTACGTTTTCTTTTGTCGCCCAATGGATGCTATTATAGCATTGCTATATATAGATTTAGCAATCGATTTTCTAATTTTTTTTGTCACCTATACAAAGACATATTGATATGAACGCATGTACAATTCTTTAAGAAAAATATTTATAAAAGAAATCAAATTACACGGCGATCTTAGCTAGTGTCTTCAACATTACACAGTATACGAAACAATACACTATATATATTAGTTATTAATTAATGGTTACAAGGACATAACAACATCAAACCCAACATACATACTGCATAAAGATGGTAATGTTAAA-AAAAATAAAATATGCTATTTGTCAATATGATCGGCATAC
>EF-1
AATGTATAGTAGCTTTTTAATCGGTTTAATCAAATGTTTGAACACTAAACAGCCCAACAACTTAAAGCCTTAGTAAACCGGATGATGTTATACTATACCAAGATAAACCGAACTCACACTCGCAAAACAACTACTACACCAACTTATCTTGTAAAACATTTAATGTGATAATTTTGCAAAACTAAGTAAGAGAAAGATTTCAAAACAAAACATGTTTTCTATATATACTTGTTTTACTTAGTTACCAAAAAATATATTTTTACGTTTTCTTTTGTCGCCCAATGGATGCTATTATAGCATTGCTATATATAGATTTAGCAATCGATTTTCTAATTTTTTTTGTCACCTATACAAAGACATATTGATATGAACGCATGTACAATTCTTTAAGAAAAATATTTATAAAAGAAATCAAATTACACGGCGATCTTAGCTAGTGTCTTCAACATTACACAGTATACGAAACAATACACTATATATATTAGTTATTAATTAATGGTTACAAGGACATAACAACATCAAACCCAACATACATACTGCATAAAGATGGTAATGTTAAA-AAAAATAAAATATGCTATTTGTCAATATGATCGGCATAC
>Zdr-6
AATGTATAGTAGCTTTTTAATCGGTTTAATCAAATGTTTGAACACTAAACAGCCCAACAACTTAAAGCCTTAGTAAACCGGATGATGTTATACTATACCAAGATAAACCGAACTCACACTCGCAAAACAACTACTACACCAACTTATCTTGTAAAACATTTAATGTGATAATTTTGCAAAACTAAGTAAGAGAAAGATTTCAAAACAAAACATGTTTTCTATATATACTTGTTTTACTTAGTTACCAAAAAATATATTTTTACGTTTTCTTTTGTCGCCCAATGGTTGCTATTATAGCATTGCTATATATAGATTTAGCAATCGATTTTCTAATTTTTTTTGTCACCTATACAAAGACATATTGATATGAACGCATGTACAATTCTTTAAGAAAAATATTTATAAAAGAAATCAAATTACACGGCGATCTTAGCTAGTGTCTTCAACATTACACAGTATACGAAACAATACACTATATATATTAGTTATTAATTAATGGTTACAAGGACATAACAACATCAAACCCAACATACATACTGCATAAAGATGGTAATGTTAAA-AAAAAAAATATATGCTATTTGTCAATATGATCGGCATAC
>Yo-0
AATGTATAGTAGCTTTTTAATCGGTTTAATCAAATGTTTGAACACTAAACAGCCCAACAACTTAAAGCCTTAGTAAACCGGATGATGTTATACTATACCAAGATAAACCGAACTCACACTCGCAAAACAACTACTACACCAACTTATCTTGTAAAACATTTAATGTGATAATTTTGCAAAACTAAGTAAGAGAAAGATTTCAAAACAAAACATGTTTTCTATATATACTTGTTTTACTTAGTTACCAAAAAATATATTTTTACGTTTTCTTTTGTCGCCCAATGGATGCTATTATAGCATTGCTATATATAGATTTAGCAATCGATTTTCTAATTTTTTTTGTCACCTATACAAAGACATATTGATATGAACGCATGTACAATTCTTTAAGAAAAATATTTATAAAAGAAATCAAATTACACGGCGATCTTAGCTAGTGTCTTCAACATTACACAGTATACGAAACAATACACTATATATATTAGTTATTAATTAATGGTTACAAGGACATAACAACATCAAACCCAACATACATACTGCATAAAGATGGTAATGTTAAA-AAAAATAAAATATGCTATTTGTCAATATGATCGGCATAC
>Hr-5
AATGTATAGTAGCTTTTTAATCGGTTTAATCAAATGTTTGAACACTAAACAGCCCAACAACTTAAAGCCTTAGTAAACCGGATGATGTTATACTATACCAAGATAAACCGAACTCACACTCGCAAAACAACTACTACACCAACTTATCTTGTAAAACATTTAATGTGATAATTTTGCAAAACTAAGTAAGAGAAAGATTTCAAAACAAAACATGTTTTCTATATATACTTGTTTTACTTAGTTACCAAAAAATATATTTTTACGTTTTCTTTTGTCGCCCAATGGATGCTATTATAGCATTGCTATATATAGATTTAGCAATCGATTTTCTAATTTTTTTTGTCACCTATACAAAGACATATTGATATGAACGCATGTACAATTCTTTAAGAAAAATATTTATAAAAGAAATCAAATTACACGGCGATCTTAGCTAGTGTCTTCAACATTACACAGTATACGAAACAATACACTATATATATTAGTTATTAATTAATGGTTACAAGGACATAACAACATCAAACCCAACATACATACTGCATAAAGATGGTAATGTTAAA-AAAAATAAAATATGCTATTTGTCAATATGATCGGCATAC
>Ler-0
AATGTATAGTAGCTTTTTAATCGGTTTAATCAAATGTTTGAACACTAAACAGCCCAACAACT-AAAGCCTTAGTAAACCGGATGATGTTATACTATACCAAGATAAACCGAACTCACACTCGCAAAACAACTACTACACCAACTTATCTTGTAAAACATTTAATGTGATAATTTTGCAAAACTAAGTAAGAGAAAGATTTCAAAACAAAACATGTTTTCTATATATACTTGTTTTACTTAGTTACCAAAAAATATATTTTTACGTTTTCTTTTGTCGCCCAATGGATGCTATTATAGCATTGCTATATATAGATTTAGCAATCGATTTTCTAATTTTTTTTGTCACCTATACAAAGACATATTGATATGAACGCATGTACAATTCTTTAAGAAAAATATTTATAAAAGAAATCAAATTACACGGCGATCTTAGCTAGTGTCTTCAACATTACACAGTATACGAAACAATACACTATATATATTAGTTATTAATTCATGGTTACAAGGACATAACAACATCAAACCCAACATACATACTGCATAAAGATGGTAATGTTAAATAAAAATAAAATATGCTATTTGTCAATATGATCGGCATAC
>Got-7
AATGTATAGTAGCTTTTTAATCGGTTTAATCAAATGTTTGAACACTAAACAGCCCAACAACT-AAAGCCTTAGTAAACCGGATGATGTTATACTATACCAAGATAAACCGAACTCACACTCGCAAAACAACTACTACACCAACTTATCTTGTAAAACATTTAATGTGATAATTTTGCAAAACTAAGTAAGAGAAAGATTTCAAAACAAAACATGTTTTCTATATATACTTGTTTTACTTAGTTACCAAAAAATATATTTTTACGTTTTCTTTTGTCGCCCAATGGATGCTATTATAGCATTGCTATATATAGATTTAGCAATCGATTTTCTAATTTTTTTTGTCACCTATACAAAGACATATTGATATGAACGCATGTACAATTCTTTAAGAAAAATATTTATAAAAGAAATCAAATTACACGGCGATCTTAGCTAGTGTCTTCAACATTACACAGTATACGAAACAATACACTATATATATTAGTTATTAATTCATGGTTACAAGGACATAACAACATCAAACCCAACATACATACTGCATAAAGATGGTAATGTTAAATAAAAATAAAATATGCTATTTGTCAATATGATCGGCATAC
>Ag-0
AATGTATAGTAGCTTTTTAATCGGTTTAATCAAATGTTTGAACACTAAACAGCCCAACAACTTAAAGCCTTAGTAAACCGGATGATGTTATACTATACCAAAATAAACCGAACTCACACTCGCAAAACAACTACTACACCAACTTATCTTGTAAAACATTTAATGTGATAATTTTGCAAAACTAAGTAAGAGAAAGATTTCAAAACAAAACATGTTTTCTATATATACTTGTTTTACTTAGTTACCAAAAAATATATTTTTACGTTTTCTTTTGTCGCCCAATGGATGCTATTATAGCATTGCTATATATAGATTTAGCAATCGATTTTCTAATTTTTTTTGTCACCTATACAACGACATATTGATATGAATGCATGTACAATTCTTTAAGAAAAATATTTATAAAAGAAATCAAATTACACGGCGATCTTAGCTAGTGTCTTCAACATTACACAGTATACGAAACAATACACTATATATATTAGTTATTAATTCATGGTTACAAGGACATAACAACATCAAACCCAACATACATACTGCATAAAGATGGTAATGTTAAATAAAAATAAAATATGCTATTTGTCAATATGATCGGCATAC
>Gu-0
AATGTATAGTAGCTTTTTAATCGGTTTAATCAAATGTTTGAACACTAAACAGCCCAACAACTTAAAGCCTTAGTAAACCGGATGATGTTATACTATACCAAGATAAACCGAACTCACACTCGCAAAACAACTACTACACCAACTTATCTTGTAAAACATTTAATGTGATAATTTTGCAAAACTAAGTAAGAGAAAGATTTCAAAACAAAACATGTTTTCTATATATACTTGTTTTACTTAGTTACCAAAAAATATACTTTTACGTTTTCTTTTGTCGCCCAATGGATGCTATTATAGCATTGCTATATATAGATTTAGCAATCGATTTTCTAATTTTTTTTGTCACCTATACAAAGACATATTGATATGAATGCATGTACAATTCTTTAAGAAAAATATTTATAAAAGAAATCAAATTACACGGCGATCTTAGCTAGTGTCTTCAACATTACACAGTATACGAAACAATACACTATATATATTAGATATTAATTCATGGTTACAAGGACATAACAACATCAAACCCAACATACATACTGCATAAAGATGGTAATGTTAAATAAAAATAAAATATGCTATTTGTCAATATGATCGGCATAC
