# Supplementary material for: Insertions/Deletions-Associated Nucleotide Polymorphism in Arabidopsis thaliana
Source: Front Plant Sci. 2016 Nov 30;7:1792. doi: 10.3389/fpls.2016.01792 (PMC5127803; doi:10.3389/fpls.2016.01792)
Supplement: Supplementary file 5 [file DataSheet1.ZIP › Supplementary.data.sheet.1/NRD11.JR.fas]

>Col-0
GGTTTTTTCTTATTAACAATGGTCTACAAAATCTGAGAACTTTACTAAGACCAGTTGATGTACAGACACGTTCATGTACATAAATTTATTCATATGTTATCCTGTCTCTATAGTTTTTGCTAAGTAAAGTGTACAAAAGCATTGTAGATGATTAAAACACGTTTTGATTTATTTATTGTAATGTGTTCATGTGTGTGAATGATTTGCATAAAAATCATACATTAAAAATATCTTAAGAACTAAAATAAGTTAGTGTTAGTTTTTCACTTGCTTAACGTGATTTTCCGATAATTGCATTTTAAGTGTAACGTCTTGAAAAAATATCAAAAGGTTTTCAATTTCACATAGAAAGGTTTTTGCCTTTTAGTAATCAACTAAACTGAATTGCAAAGACCAGACCAATAAAACATAATTTTATTCATTGTTATTCTAGTTCTATTGTTTTTGGCCAAGTAAAGTGAACGAAAGCATTTTAGACATATGATAAGAAAATCAAACACAATTTCTTTATTAAAATATTTTCATGTGAGAATGATGAAAATCAAAATCAAACATTACAATAAAAAAA-CCTTAAGATATTTACAATACAA--TTTTTTT
>Mr-0
GGTTTTTTCTTATTAACAATGGTCTACAAAATCTGAGAACTTTACTAAGACCAGTTGATGTACAGACACGTTCATGTTCATAAATTTATTCATATGTTATCCTGTCTCTATAGTTTTTGCTAAGTAAAGTGTACAAAAGCATTGTAGATGATTAAAACACGTTTTGATTTATTTATTGTAATGTGTTCATGTGTGTGAATGATTTGCATAAAAATCATACATTAAAAATATCTTAAGAACTAAAATAAGTTAGTGTTAGTTTTTCACTTGCTTAACGTGATTTTCCGATAATTGCATTTTAAGTGTAACGTCTTGAAAAAATATCAAAAGGTTTTCAATTTCACATAGAAAGGTTTTTGCCTTTTAGTAATCAACTAAACTGAATTGCAAAGACCAGACCAATAAAACATAATTTTATTCATTGTTATTCTAGTTCTATTGTTTTTGGCCAAGTAAAGTGAACGAAAGCATTTTAGACATATGATAAGAAAATCAAACACAATTTCTTTATTAAAATATTTTCATGTGAGAATGATGAAAATCAAAATCAAACATTACAATAAAAAAA-CCTTAAGATATTTACAATACAA--TTTTTTT
>Rf-4
GGTTTTTTCTTATTAACAATGGTCTACAAAATCTGAGAACTTTACTAAGACCAGTTGATGTACAGACACGTTCATGTACATAAATTTATTCATATGTTATCCTGTCTCTATAGTTTTTGCTAAGTAAAGTGTACAAAAGCATTGTAGATGATTAAAACACGTTTTGATTTATTTATTGTAATGTGTTCATGTGTGTGAATGATTTGCATAAAAATCATACATTAAAAATATCTTAAGAACTAAAATAAGTTAGTGTTAGTTTTTCACTTGCTTAACGTGATTTTCCGATAATTGCATTTTAAGTGTAACGTCTTGAAAAAATATCAAAAGGTTTTCAATTTCACATAGAAAGGTTTTTGCCTTTTAGTAATCAACTAAACTGAATTGCAAAGACCAGACCAATAAAACATAATTTTATTCATTGTTATTCTAGTTCTATTGTTTTTGGCCAAGTAAAGTGAACGAAAGCATTGTAGACATATGATAAGAAAATCAAACACAATTTCTTTATTAAAATATTTTCATGTGAGAATGATGAAAATCAAAATCAAACATTACAATAAAAAAA-CCTTAAGATATTTACAATACAA--TTTTTTT
>RRs-10
GGTTTTTTCTTATTAACAATGGTCTACAAAATCTGAGAACTTTACTAAGACCAGTTGATGTACAGACACGTTCATGTACATAAATTTATTCATATGTTATCCTGTCTCTATAGTTTTTGCTAAGTAAAGTGTACAAAAGCATTGTAGATGATTAAAACACGTTTTGATTTATTTATTGTAATGTGTTCATGTGTGTGAATGATTTGCATAAAAATCATACATTAAAAATATCTTAAGAACTAAAATAAGTTAGTGTTAGTTTTTCACTTGCTTAACGTGATTTTCCGATAATTGCATTTTAAGTGTAACGTCTTGAAAAAATATCAAAAGGTTTTCAATTTCACATAGAAAGGTTTTTGCCTTTTAGTAATCAACTAAACTGAATTGCAAAGACCAGACCAATAAAACATAATTTTATTCATTGTTATTCTAGTTCTATTGTTTTTGGCCAAGTAAAGTGAACGAAAGCATTGTAGACATATGATAAGAAAATCAAACACAATTTCTTTATTAAAATATTTTCATGTGAGAATGATGAAAATCAAAATCAAACATTACAATAAAAAAA-CCTTAAGATATTTACAATACAA--TTTTTTT
>OY-0
GGTTTTTTCTTATTAACAATGGTCTACAAAATCTGAGAACTTTACTAAGACCAGTTGATGTACAGACACGTTCATGTACATAAATTTATTCATATGTTATCCTGTCTCTATAGTTTTTGCTAAGTAAAGTGTACAAAAGCATTGTAGATGATTAAAACACGTTTTGATTTATTTATTGTAATGTGTTCATGTGTGTGAATGATTTGCATAAAAATCATACATTAAAAATATCTTAAGAACTAAAATAAGTTAGTGTTAGTTTTTCACTTGCTTAACGTGATTTTCCGATAATTGCATTTTAAGTGTAACGTCTTGAAAAAATATCAAAAGGTTTTCAATTTCACATAGAAAGGTTTTTGCCTTTTAGTAATCAACTAAACTGAATTGCAAAGACCAGACCAATAAAACATAATTTTATTCATTGTTATTCTAGTTCTATTGTTTTTGGCCAAGTAAAGTGAACGAAAGCATTTTAGACATATGATAAGAAAATCAAACACAATTTCTTTATTAAAATATTTTCATGTGAGAATGATGAAAATCAAAATCAAACATTACAATAAAAAAA-CCTTAAGATATTTACAATACAATTTTTTTTT
>Ler
GGTTTTTTCTTATTAACAATGGTCTACAAAATCTGAGAACTTTACTAAGACCAGTTGATGTACAGACACGTTCATGTACATAAATTTATTCATATGTTATCCTGTCTCTATAGTTTTTGCTAAGTAAAGTGTACAAAAGCATTGTAGATGATTAAAACACGTTTTGATTTATTTATTGTAATGTGTTCATGTGTGTGAATGATTTGCATCAAAATCAAACATTAAAAATATCTTAAGAACTAAAATAAGTTAGTGTTAGTTTTTCACTTGCTTAACGTGATTTTCCGATAATTGCATTTTAAGTGTAACGTCTTGAAAAAATATCAAAAGGTTTTCAATTTCACATAGAAAGGTTTTTGCCTTTTAGTA----------CTGAAT--CAAAGACCAGACCAATAAAACATAATTTTATTCATTGTTATTCTAGTTCTATTGTTTTTGGCCAAGTAAAGTGAACGAAAGCATTGTAGACATATGATAAGAAAATCAAACACAATTTCTTTATTAAAATATGTTCATGTGAGAATGATGAAAATCAAAATCAAACATTACAATAAAAAAAAA-TTAAGATATTTACAATACAAA----TTTT
>Ms-0
GGTTTTTTCTTATTAACAATGGTCTACAAAATCTGAGAACTTTACTAAGACCAGTTGATGTACAGACACGTTCATGTACATAAATTTATTCATATGTTATCCTGTCTCTATAGTTTTTGCTAAGTAAAGTGTACAAAAGCATTGTAGATGATTAAAACACGTTTTGATTTATTTATTGTAATGTGTTCATGTGTGTGAATGATTTGCATCAAAATCAAACATTAAAAATATCTTAAGAACTAAAATAAGTTAGTGTTAGTTTTTCACTTGCTTAACGTGATTTTCCGATAATTGCATTTTAAGTGTAACGTCTTGAAAAAATATCAAAAGGTTTTCAATTTCACATAGAAAGGTTTTTGCCTTTTAGTA----------CTGAAT--CAAAGACCAGACCAATAAAACATAATTTTATTCATTGTTATTCTAGTTCTATTGTTTTTGGCCAAGTAAAGTGAACGAAAGCATTGTAGACATATGATAAGAAAATCAAACACAATTTCTTTATTAAAATATTTTCATGTGAGAATGATGAAAATCAAAATCAAACATTACAATAAAAAAAAACTTAAGATATTTACAATACAA--TTTTTTT
>ANH-3
GGTTTTTTCTTATTAACAATGGTCTACAAAATCTGAGAACTTTACTAAGACCAGTTCATGTACATACACGTTCATGTACATAAATTTATTCATATGTTATCCTGTCTCTATAGTTTTTGCTAAGTAAAGTGTACAAAAGCATTGTAGATGATTAAAACACGTTTTGATTTATTTATTGTAATGTGTTCATGTGTGTGAATGATTTGCATCAAAATCATACATTAAAAATATCTTAAGAACTAAAATAAGTTAGTGTTAGTTTTTCACTTGCTTAACGTGATTTTCCGATAATTGCATTTTAAGTGTAACGTCTTGAAAAAATATCAAAAGGTTTTCAATTTCACATAGAAAGGTTTTTGCCTTTTAGTA----------CTGAAT--CAAAGACCAGACCAATAAAACATAATTTTATTCATTGTTATTCTAGTTCTATTGTTTTTGGCCAAGTAAAGTGAACGAAAGCATTGTAGACATATGATAAGAAAATCAAACACAATTTCTTTATTAAAATATTTTCATGTGAGAATGATGAAAATCAAAATCAAACATTACAATAAAAAAAAACTTAAGATATTTACAATACAAA-TTTTTTT
>Est-1
GGTTTTTTCTTATTAACAATGGTCTACAAAATCTGAGAACTTTACTAAGACCAGTTCATGTACATACACGTTCATGTACATAAATTTATTCATATGTTATCCTGTCTCTATAGTTTTTGCTAAGTAAAGTGTACAAAAGCATTGTAGATGATTAAAACACGTTTTGATTTATTTATTGTAATGTGTTCATGTGTGTGAATGATTTGCATCAAAATCAAACATTAAAAATATCTTAAGAACTAAAATAAGTTAGTGTTAGTTTTTCACTTGCTTAACGTGATTTTCCGATAATTGCATTTTAAGTGTAACGTCTTGAAAAAATATCAAAAGGTTTTCAATTTCACATAGAAAGGTTTTTGCCTTTTAGTA----------CTGAAT--CAAAGACCAGACCAATAAAACATAATTTTATTCATTGTTATTCTAGTTCTATTGTTTTTGGCCAAGTAAAGTGAACGAAAGCATTGTAGACATATGATAAGAAAATCAAACACAATTTCTTTATTAAAATATTTTCATGTGAGAATGATGAAAATCAAAATCAAACATTACAATAAAAAAAAACTTAAGATATTTACAATACAA--TTTTTTT
