# Supplementary material for: Insertions/Deletions-Associated Nucleotide Polymorphism in Arabidopsis thaliana
Source: Front Plant Sci. 2016 Nov 30;7:1792. doi: 10.3389/fpls.2016.01792 (PMC5127803; doi:10.3389/fpls.2016.01792)
Supplement: Supplementary file 5 [file DataSheet1.ZIP › Supplementary.data.sheet.1/NRD12.JR.fas]

>Col-0
CTAGTTTCTACAACCTCTCCGGCGACGGGGGACTCCGTCCTGGAGATGGTGGACAGCTCTTGTGCATCCACCAATTACTCTTTTTTCCACTAACCCATCTCTCCTCTCCTTTTGATGAGCTCGATAAACGTTTTCATACTAGCACAGGTCTAAACCTAGTTCATTATTACTTTCTGATCATCACTTCTAAAATTGATATTCAAATTAGCAAAAGTACAGAATCAATTATATAAAATAAGGATGGTTAATTAAACAATTTGGGTAAATAAAAATTGGGCTAGATGAATAATGATAATGTCTTTCTCTCCCCTTGCCTATATGTCTTTCTCTTTAAGTGTTGTTTTTTTTGTTCACGTGATTTGTGATGGAGCAAATCATCTATATATAGGTGGGGAGAGGACCCCATTCCACATTAGGGTTTTGCCCTTTTAATTCAGTCTCAACCATCCATCATAGTAGAGATGTAGGCAATTGACAAGTGTGAGAACATGTGTCTAGCTTTGGTTCTTTATCTTGGACAAGTGTGCATTCATAGCTTTCTCATCAAGTTTCAAAGTTTTCTCACCAAGTTATTAACCTTAGCATGACATGTAGCTTAAC
>Sq-1
CTAGTTTCTACAGCCTCTCCGGCGATGGGGGACTCCGTCCTGGAGATGGTGGACAGCTCTTGTGCATCCACCAATGACTC--TTTTCCACTAACCCATCTCTCCTCTCCTTTTGATGAGCTCGATAAACGTTTTCATACTAGCACAGGTCTAAACCTAGTTCATTATTACTTTCTGATCATCACTTCTAAAATTGATATTCAAATTAGCAAAAGTACAGAATCAATTATATAAAATAAGGATGGTTAATTAAACAATTTGGATAAATAAAAATTGGGCTACAGGAATAATGATAATGTCTTTCTCTCCCCTTGCCTATATGTCTTTCTCTTTAAGTGTTGTTTTTTTTGTTCACGTGATTTGTGATGGAGCAAATCATCTATATATAGGTGGGGAGAGGACCCCATTCCACATTAGGGTTTTGCCCTTTTAATTCAGTCTCAACCATCCATCATAGTAGAGATGTAGGCAATTGACAAGTGTGAGAACATGTGTCTAGCTTTGGTTCTTTATCTTGGACAAGTGTGCATTCATAGCTTTCTCACCAAGTTTCAAAGCTTTCTCACCAAGTTATTAACCTTAGCATGACATGTAGCTTAAC
>Bur-0
CTAGTTTCTACAGCCTCTCCGGCGACGGGGGACTCCGTCCTGGAGATGGTGGACAGCTCTTGTGCATCCACCAATGACTC--TTTTCCACTAACCCATCTCTCCTCTCCTTTTGATGAGCTCGATAAACGTTTTCATACTAGCACAGGTCTAAACCTAGTTCATTATTACTTTCTGATCATCACTTCTAAAGTTGATATTCAAATTAGCAAAAGTACAGAATCAATTATATAAAATAAGGATGGTTAATTAAACAATTTGGGTAAATAAAAATTGGGCTACATGAATAATGATAATGTCTTTCTCTCCCCTTGCCTATATGTCTTTCTCTTTAAGTGTTGTTTTTTTTGTTCACGTGATTTGTGATGGAGCAAATCATCTATATATAGGTGGGGAGAGGACCCCATTCCACATTAGGGTTTTGCCCTTTTAATTCAGTCTCAACCATCCATCATAGTAGAGATGTAGGCAATTGACAAGTGTGACAACATGTGTCTAGCTTTGGTTCTTTATCTTGGACAAGTGTGCATTCATAGCTTTCTCACCAAGTTTCAAAGCTTTCTCACCAAGTTATTAACCTTAGCATGACATGTAGCTTAAC
>Gu-0
CTAGTTTCTACAGCCTCTCCGGCGACGGGGGACTCCGTCCTGGAGATGGTGGACAGCTCTTGTGCATCCACCAATGACTC--TTTTCCACTAACCCATCTCTCCTCTCCTTTTGATGAGCTCGATAAACGTTTTCATACTAGCACAGGTCTAAACCTAGTTCATTATTACTTTCTGATCATCACTTCTAAAATTGATATTAAAATTAGCAAAAGTACAGAATCAATTATATAAAATAAGGATGGTTAATTAAACAATTTGGGTAAATAAAAATTGGGCTACATGAATAATGATAATGTCTTTCTCTCCCCTTGCCTATATGTCTTTCTCTTTAAGTGTTGTTTTTTTTGTTCACGTGATTTGTGATGGAGCAAATCATCTATATATACGTAGGGAGAGGACCCCATTCCACATTAGGGTTTTGCCCTTTTAATTCAGTCTCAACCATCCATCATAGTAGAGATGTAGGCAATTGACAAGTGTGAGAACATGTGTCTAGCTTTGGTTCTTTATCTTGGACAATTGTTTATTCATAGCTTTCTCACCAAGTTTCAAAGCTTTCTCACCAAGTTATTAACCTTAGCATGACATGTAGCTTAAC
>Up-14
CTAGTTTCTACAGCCTCTCCGGCGACGGGGGACTCCGTCCTGGAGATGGTGGACAGCTCTTGTGCATCCACCAATGACTC--TTTTCCACTAACCCATCTCTCCTCTCCTTTTGATGAGCTCGATAAACGTTTTCATACTAGCACAGGTCTAAACCTAGTTCATTATTACTTTCTGATCATCACTTCTAAAATTGATATTAAAATTAGCAAAAGTACAGAATCAATTATATAAAATAAGGATGGTTAATTAAACAATTTGGGTAAATAAAAATTGGGCTACATGAATAATGATAATGTCTTTCTCTCCCCTTGCCTATATGTCTTTCTCTTTAAGTGTTGTTTTTTTTGTTCACGTGATTTGTGATGGAGCAAATCATCTATATATACGTAGGGAGAGGACCCCATTCCACATTAGGGTTTTGCCCTTTTAATTCAGTCTCAACCATCCATCATAGTAGAGATGTAGGCAATTGACAAGTGTGAGAACATGTGTCTAGCTTTGGTTCTTTATCTTGGACAATTGTTTATTCATAGCTTTCTCACCAAGTTTCAAAGCTTTCTCACCAAGTTATTAACCTTAGCATGACATGTAGCTTAAC
>Ler-0
CTAGTTTCTACAGCCTCTTCGACGACGGGGGACTCCGTCCTGGAGATGGTGGACAGCTCTTGTGCATCCACCAATGACTC--TTTTCCACTAACCCATCTCTCCTCTCCTTTTGATGAGCTCGATAAACGTTTTCATACTAGCACAGGTCTAAACCTAGTTCATTATTACTTTCTGATCATCACTTCTAAAATTGATATTCAAATTAGCAAAAGTACAGAATCAATTATATAAAATAAGGATGGTTAATTAAACAATTTGGGTAAATAAAAATTGGGCTACATGAATAATGATAATGTCTTTCTCTCCCCTTGCCTATATGTCTTTCTCTTTAAGTGTTGTTTTTTTTGTTCATGTGATTTGTGCTGGAGCAAATCATCTATATATAGGTGGGGAGAGGACCCCATTCCACATTAGGGTTTTGCCCTTTTAATTCAGTCTCAACCATCCATCATAGTAGAGATGTAGGCAATTGACAAGTGTGAGAACATGTGTCTAACTTTGGTTCTTTATCTTGGACAAGTGTGCATTCATAGCTTTCTCACCAAGTTTCAAAGCTTTCTCACCAAGTTATTAACCTTAGCATGACATGTAGCTTAAC
>Kas-1
CTAGTTTCTACAGCCTCTTCGACGACGGGGGACTCCGTCCTGGAGATGGTGGACAGCTCTTGTGCATCCACCAATGACTC--TTTTCCACTAACCCATCTCTCCTCTCCTTTTGATGAGCTCGATAAACGTTTTCATACTAGCACAGGTCTAAACCTAGTTCATTATTACTTTCTGATCATCACTTCTAAAATTGATATTCAAATTAGCAAAAGTACAGAATCAATTATATAAAATAAGGATGGTTAATTAAACAATTTGGGTAAATAAAAATTGGGCTACATGAATAATGATAATGTCTTTCTCTCCCCTTGCCTATATGTCTTTCTCTTTAAGTGTTGTTTTTTTTGTTCATGTGATTTGTGCTGGAGCAAATCATCTATATATAGGTGGGGAGAGGACCCCATTCCACATTAGGGTTTTGCCCTTTTAATTCAGTCTCAACCATCCATCATAGTAGAGATGTAGGCAATTGACAAGTGTGAGAACATGTGTCTAACTTTGGTTCTTTATCTTGGACAAGTGTGCATTCATAGCTTTCTCACCAAGTTTCAAAGCTTTCTCACCAAGTTATTAACCTTAGCATGACATGTAGCTTAAC
>Kz-13
CTAGTTTCTACATCCTCTTCGACGACGGGGGACTCCGTCCTGGAGATGGTGGACAGCTCTTGTGCATCCACCAATGACTC--TTTTCCACTAACCCATCTCTCCTCTCCTTTTGATGAGCTCGATAAACGTTTTCATACTAGCACAGGTCTAAACCTAGTTCATTATTACTTTCTGATCATCACTTCTAAAATTGATATTCAAATTAGCAAAAGTACAGAATCAATTATATAAAATAAGGATGGTTAATTAAACAATTTGGGTAAATAAAAATTGGGCTACATGAATAATGATAATGTCTTTCTCTCCCCTTGCCTATATGTCTTTCTCTTTAAGTGTTGTTTTTTTTGTTCATGTGATTTGTGCTGGAGCAAATCATCTATATATAGGTGGGGAGAGGACCCCATTCCACATTAGGGTTTTGCCCTTTTAATTCAGTCTCAACCATCCATCATAGTAGAGATGTAGGCAATTGACAAGTGTGAGAACATGTGTCTAACTTTGGTTCTTTATCTTGGACAAGTGTGCATTCATAGCTTTCTCACCAAGTTTCAAAGCTTTCTCACCAAGTTATTAACCTTAGCATGACATGTAGCTTAAC
>Kz-9
CTAGTTTCTACATCCTCTTCGACGACGGGGGACTCCGTCCTGGAGATGGTGGACAGCTCTTGTGCATCCACCAATGACTC--TTTTCCACTAACCCATCTCTCCTCTCCTTTTGATGAGCTCGATAAACGTTTTCATACTAGCACAGGTCTAAACCTAGTTCATTATTACTTTCTGATCATCACTTCTAAAATTGATATTCAAATTAGCAAAAGTACAGAATCAATTATATAAAATAAGGATGGTTAATTAAACAATTTGGGTAAATAAAAATTGGGCTACATGAATAATGATAATGTCTTTCTCTCCCCTTGCCTATATGTCTTTCTCTTTAAGTGTTGTTTTTTTTGTTCATGTGATTTGTGCTGGAGCAAATCATCTATATATAGGTGGGGAGAGGACCCCATTCCACATTAGGGTTTTGCCCTTTTAATTCAGTCTCAACCATCCATCATAGTAGAGATGTAGGCAATTGACAAGTGTGAGAACATGTGTCTAACTTTGGTTCTTTATCTTGGACAAGTGTGCATTCATAGCTTTCTCACCAAGTTTCAAAGCTTTCTCACCAAGTTATTAACCTTAGCATGACATGTAGCTTAAC
