# Supplementary material for: Insertions/Deletions-Associated Nucleotide Polymorphism in Arabidopsis thaliana
Source: Front Plant Sci. 2016 Nov 30;7:1792. doi: 10.3389/fpls.2016.01792 (PMC5127803; doi:10.3389/fpls.2016.01792)
Supplement: Supplementary file 5 [file DataSheet1.ZIP › Supplementary.data.sheet.1/NRD13.JR.fas]

>Col-0
TGTCAATAGAAACTAGTTTGATTCTTGGGGTTGGTCCACCACGCTGGATCCTGACTCATACTGCATCTGTATTGCTACACTTGTACTCTTTTCGAGCTAGAATTGAAGCTGTTCTTAGGTTGAGTATTGAGTAGATGATAATTTAGAGAACTTGAGATGTATGATATGTCACTCTCATTGGCTTCAAAGTTGGAGCTGCCTACTTGAATTTGGGTGTTCCTTGTTTCAGTTAGTATTTGCAGTACGTTTCTTCTTCTTGAGTTAAGATTCTTGGATTGTTACTTCTCATGAATACTCTACAGATTTTTCTTATTGGGCCTATATGGGCTTCTTCTTTATGTCTCATGAGCCCAAATAACATTGCATAACTTTTAAAACTTTCTTTTCTTCGTTTGCACAGATTAGGCAAATCGATTCTCTCAATGGCTCTTTCATTTCGAATTTCTTCGTCGTCTCCGTTAATCTGCAGAGCCACTCTCTCAAACGGCGACAACAGTCGTAACTACCACACGACTGATGCCGCTTTTATCCGACGCGCCGCCGATTTGTCCGAAATGTCCGCCGGACTTACTTCACCTCACCCTAATTTCGGCTGTGTAA
>Tsu-0
TGTCAATAGAAACTAGTTTGATTCTTGGGGTTGGTCCACCACGCTGGATCCTGACTCATACTGCATCTGTATTGCTACACTTGTACTCTTTTCGAGCTAGAATTGAAGCTGTTCTTAGGTTGAGTATTGAGTAGATGATAATTTAGAGAACTTGAGATGTATGATATGTCACTCTCATTGGCTTCAAAGTTGGAGCTGCCTACTTGAATTTGGGTGTTCCTTGTTTCAGTTAGTATTTGCAGTACGTTTCTTCTTCTTGAGTTAAGATTCTTGGATTGTTACTTCTCATGAATACTCTACAGATTTTTCTTATTGGGCCTTTATGGGCTTCTTCTTTATGTCTCATGAGCCCAAATAACATTGCATAACTTTTAAAACTTTCTTTTCTTCGTTTGCACAGATTAGGCAAATCGATTCTCTCAATGGCTCTTTCATTTCGAATTTGTTCGTCGTCTCCGTTAATCTGCAGAGCCACTCTCTCAAACGGCGACAACAGTCGTAACTACCACACGACTGATGCCGCTTTTATCCGACGCGCCGCCGATTTGTCCGAAATGTCCGCCGGACTTACTTCACCTCACCCTAATTTCGGCTGTGTAA
>Zdr-6
TGTCAATAGAAACTAGTTTGATTCTTGGGGTTGGTCCACCACGCTGGATCCTGACTCATACTGCATCTGTATTGCTACACTTGTACTCTTTTCGAGCTAGAATTGAAGCTGTTCTTAGGTTGAGTATTGAGTAGATGATAATTTAGAGAACTTGAGATGTATGATATGTCACTCTCATTGGCTTCAAAGTTGGAGCTGCCTACTTGAATTTGGGTGTTCCTTGTTTCAGTTAGTATTTGCAGTACGTTTCTTCTTCTTGAGTTAAGATTCTTGGATTGTTACTTCTCATGAATACTCTACAGATTTTTCTTATTGGGCCTATATGGGCTTCTTCTTTATGTCTCATGAGCCCAAATAACATTGCATAACTTTTAAAACTTTCTTTTCTTCGTTTGCACAGATTAGGCAAATCGATTCTCTCAATGGCTCTTTCATTTCGAATTTGTTCGTCGTCTCCGTTAATCTGCAGAGCCACTCTCTCAAACGGCGACAACATTCGTAACTACCACACGACTGATGCCGCTTTTATCCGACGCGCCGCCGATTTGTCCGAAATGTCCGCCGGACTTACTTCACCTCACCCTAATTTCGGCTGTGTAA
>Kz-13
TGTCAATAGAAACTAGTTTGATTCTTGGGGTTGGTCCACCACGCTGGATCCTGACTCATACTGCATCTGTATTGCTACACTTGTACTCTTTTCGAGCTAGAATTGAAGCTGTTCTTAGGTTGAGTATTGAGTAGATGATAATTTAGAGAACTTGAGATGTATGATATGTCACTCTCATTGGCTTCAAAGTTGGAGCTGCCTACTTGAATTTGGGTGTTCCTTGTTTCAGTTAGTATTTGCAGTACGTTTCTTCTTCTTGAGTTAAGATTCTTGGATTGTTACTTCTCATGAATACTCTACAGATTTTTCTTATTGGGCCTATATGGGCTTCTTCTTTATGTCTCATGAGCCCAAATAACATTGCATAACTTTTAAAACTTTCTTTTCTTCGTTTGCACAGATTAGGCAAATCGATTCTCTCAATGGCTCTTTCATTTCGAATTTGTTCGTCGTCTCCGTTAATCTGCAGAGCCACTCTCTCAAACGGCGACAACAGTCGTAACTACCACACGACTGATGCCGCTTTTATCCGACGCGCCGCCGATTTGTCCGAAATGTCCGCCGGACTTACTTCACCTCACCCTAATTTCGGCTGTGTAA
>Sq-1
TGTCAATAGAAACTAGTTTGATTCTTGGGGTTGGT---CCACGCTGGATCCTGACTCATACTGCATCTGTATTGCTATACTTGTACTCTTTTCGAGCTAGAATTGAAGCTGTTCTTAGGTTGAGTATTGAGTAGATGATAATTTAGAGAACTTGAGATGTATGATATGTCACTCTCATTGGCTTCAAAGTTGGAGCTGCCTACTTGAATTTGGAGGTTCCTTGTTTCAGTTTGTAGTTGCAGTACGTTTCTTCTTCTTGAGTTAAGATTCTTGGATTGTTACTTGTCATGAATACTCTACAGATTTTTCTTATTGGGCCTATATGGGCTTCTTCTTTATGTCTCATGAGCCCAAATAACATTGCATAACTTTTAAAACTTTCTTTTCTTCGTTTGCACAGATTAGGCAAATCGATTCTCTCAATGGCTCTTTCATTTCGAATTTGTTCGTCGTCTCCGTTAATCTGCAGAGCCACTCTCTCAAACGGCGACAACAGTCGTAACTACCACACGACTGATGCCGCTTTTATCCGACGCGCCGCCGATTTGTCCGAAATGTCCGCCGGACTTACTTCACCTCACCCTAATTTCGGCTGTGTAA
>Up-14
TGTCAATAGAAACTAGTTTGATTCTTGGGGTTGGT---CCACGCTGGATCCTGACTCATACTGCATCTGTATTGCTATACTTGTACTCTTTTCGAGCTAGAATTGAAGCTGTTCTTAGGTTGAGTATTGAGTAGATGATAATTTAGAGAACTTGAGATGTATGATATGTCACTCTCATTGGCTTCAAAGTTGGAGCTGCCTACTTGAATTTGGAGGTTCCTTGTTTCAGTTTGTAGTTGCAGTACGTTTCTTCTTCTTGAGTTAAGATTCTTGGATTGTTACTTGTCATGAATACTCTACAGATTTTTCTTATTGGGCCTATATGGGCTTCTTCTTTATGTCTCATGAGCCCAAATAACATTGCATAACTTTAAAACCTTTCTCTTCTTCGTTTCCACAGATTAGGCAAATCGATTCTCTCAATGGCTCTTTCATTTCGAATTTGTTCGTCGTCTCCGTTAATCTGCAGAGCCACTCTCTCAAACGGCGACAACAGTCGTAACTACCACACGACTGATGCCGCTTTTATCCGACGCGCCGCCGATTTGTCCGAAATGTCCGCCGGACTTACTTCACCTCACCCTAATTTCGGCTGTGTAA
>Bur-0
TGTCAATAGAAACTAGTTTGATTCTTGGGGTTGGT---CCACGCTGGATCCTGACTCATACTGCATCTGTATTGCTATACTTGTACTCTTTTCGAGCTAGAATTGAAGCTGTTCTTAGGTTGAGTATTGAGTAGATGATAATTTAGAGAACTTGAGATGTATGATATGTCACTCTCATTGGCTTCAAAGTTGGAGCTGCCTACTTGAATTTGGAGGTTCCTTGTTTCAGTTTGTAGTTGCAGTACGTTTCTTCTTCTTGAGTTAAGATTCTTGGATTGTTACTTGTCATGAATACTCTACAGATTTTTCTTATTGGGCCTATATGGGCTTCTTCTTTATGTCTCATGAACCCAAATAACATTGCATAACTTTAAAACCTTTCTCTTCTTCGTTTCCACAGATTAGGCAAATCGATTCTCTCAATGGCTCTTTCATTTCGAATTTGTTCGTCGTCTCCGTTAATCTGCAGAGCCACTCTCTCAAACGGCGACAACAGTCGTAACTACCACACGACTGATGCCGCTTTTATCCGACGCGCCGCCGATTTGTCCGAAATGTCCGCCGGACTTACTTCACCTCACCCTAATTTCGGCTGTGTAA
>Ler-0
TCTCAATAGAAACTAGTTTGATTCTTGGGGTTGGT---CCACGCTGGATCCTGACTCACACTGCATCTGTATTGCTATACTTGTACTCTTTTCGAGCTAGAATTGAAGCTGTTCTTAGGTTGAGTATTGAGTAGATGATAATTTAGAGAACTTGAGATGTATGATATGTCACTCTCATTGGCTTCAAAGTTGGAGCTGCCTACTTGAATTTGGATGTTCCTTGTTTCAGTTTGTATTTGCAGTACGTTTCTTCTTCTTGAGTTAAGATTCTTGGATTGTTACTTCTCATGAATACTTTACAGATTTTTATTATTGGGCCTATATGGGCTTCTTCTTTATGTCTCATGAGCCCAAATAACATTGCATAACTTTAAAAACTTTCTTTTCTTCGTTTGCACAGGTTAGGCAAATCGATTCTCTCAATGGCTCTTTCATTTCGAATTTGTTCGTCGTCTCCGTTAATCTGCAGAGCCACTCTCTCAAACGGCGACAACAGTCGTAACTACCATACGACTGATGCCGCTTTTATCCGACGCGCCGCCGATTTGTCCGAAATGTCCGCCGGACTTACTTCACCTCACCCTAATTTCGGCTGTGTAA
>Ms-0
TCTCAATAGAAACTAGTTTGATTCTTGGGGTTGGT---CCACGCTGGATCCTGACTCACACTGCATCTGTATTGCTATACTTGTACTCTTTTCGAGCTAGAATTGAAGCTGTTCTTAGGTTGAGTATTGAGTAGATGATAATTTAGAGAACTTGAGATGTATGATATGTCACTCTCATTGGCTTCAAAGTTGGAGCTGCCTACTTGAATTTGGATGTTCCTTGTTTCAGTTTGTATTTGCAGTACGTTTCTTCTTCTTGAGTTAAGATTCTTGGATTGTTACTTCTCATGAATACTTTACAGATTTTTATTATTGGGCCTATATGGGCTTCTTCTTTATGTCTCATGAGCCCAAATAACATTGCATAACTTTAAAAACTTTCTTTTCTTCGTTTGCACAGGTTAGGCAAATCGATTCTCTCAATGGCTCTTTCATTTCGAATTTGTTCGTCGTCTCCGTTAATCTGCAGAGCCACTCTCTCAAACGGCGACAACAGTCGTAACTACCACACGACTGATGCCGCTTTTATCCGACGCGCCGCCGATTTGTCCGAAATGTCCGCCGGACTTACTTCACCTCACCCTAATTTCGGCTGTGTAA
