# Supplementary material for: Insertions/Deletions-Associated Nucleotide Polymorphism in Arabidopsis thaliana
Source: Front Plant Sci. 2016 Nov 30;7:1792. doi: 10.3389/fpls.2016.01792 (PMC5127803; doi:10.3389/fpls.2016.01792)
Supplement: Supplementary file 5 [file DataSheet1.ZIP › Supplementary.data.sheet.1/NRD14.JR.fas]

>Col-0
AAATATATATTCGAACCAGAGACCCGTTGCTTTTGTTCGTTACCATTGAACAACAACCATATTTCCAATAAAACTGCAACTCTCATATTTTTTATATATTAATAAAACATAGGAGAAAATCAATAAACCTAGGAATTTTGTTTTCTTCTTCTTCTTCAATTTTTTTCATTCGAAACACAAACAAGAAATTGAAAAACAGAGACTGTGATCGAGAGAAAGAAGACACAATATAACATTAAGACATTAGTTGAAATCCAAGGACACAACAATTAAATCCGAAGACACAACATATCCATCTTAAAAGTTTTCCGACTGCAGTCAGATTGTTGTTTTTCCGCTTCGTCGGACCAATCTCCGGTTAATCCGGATCTAATAAGATCCAATTTGGTTACTTAAGATTGGATCAAGTTTTTTTTGTTTCCTCTTTCTACAAGGCTTTCAATCCATTATCCTCTTGCGATCTCTGGATCTCTTCCTCCTACCGTCGGCTTGCCTCCTCTCTTTGATCGGAGTAACATCTTCGCCGCTTCATATGACTCTGTTGTAGTCGAGGACTTTCTTTTGGTCTCAGGCGGAGCTTCCAATTTAGGAGATTGGGTT
>Ler
AAATAAATATTCGAACCAGAGACCCGTTGCTTTTGTTCGTTACCATTGAACAACAACCATATTTCCAATAAAACTGCAATTCTCATACTTTTTATATATTAATAAAACATAGGGGAAAATCAATAAACCTAGGAATTTTGTTTTCTTCTTCTTCTTCAATTTTTTTCATTCGAAACACAAACAAGAGATTGAAAAACAGAGACTGTGATCGAGAGAAAGAAGACACAATATAACATTAAGACATTAGTTGAAATCCAAGGACACAACAATTAAATCCGAAGACACAACATATCCATCTTAAAAGTTTTCCGACTGCAGTCAGATTGTTGTTTTTCCGCTTCGTCGGACCAATCTCCGGTTAATCCGGATCTAATAAGATCCAATTTGGTTACTTAAGATTGGATCAAGTTTTTTTTGTTTCCTCTTTCTACAAGGCTTTCAATCCATTATCCTCTTGCGATCTCTGGATCTCTTCGTCCTACCGTCGGCTTGCCTCCTCTCTTTGATCGGAGTAACATCTTCGCCGCTTCATATGACTCTGTTGTAGTCGAGGACTTTCTTTTGGTCTCAGGCGGAGCTTCCAATTTAGGAGATTGGGTT
>Ws-0
AAATAAATATTCGAACCAGAGACCCGTTGCTTTTGTTCGTTACCATTGAACAACAACCATATTTCCAATAAAACTGCAACTCTCATACTTTTTATATATTAATAAAACATAGGGGAAAATCAATAAACCTAGGAATTTTGTTTTCTTCTTCTTCTTCAATTTTTTTCATTCGAAACACAAACAAGAGATTGAAAAACAGAGACTGTGATCGAGAGAAAGAAGACACAATATAACATTAAGACATTAGTTGAAATTCAAGGACACAACAATTAAATCCGAAGACACAACATATCCATCTTAAAAGTTTTCCGACTGCAGTCAGATTGTTGTTTTTCCGCTTCGTCGGACCAATCTCCGGTTAATCCGGATCTAATAAGATCCAATTTGGTTACTTAAGATTGGATCAAGTTTTTTTTGTTTCCTCTTTCTACAAGGCTTTCAATCCATTATCCTCTTGCGATCTCTGGATCTCTTCGTCCTACCGTCGGCTTGCCTCCTCTCTTTGATCGGAGTAACATCTTCGCCGCTTCATATGACTCTGTTGTAGTCGAGGACTTTCTTTTGGTCTCAGGCGGAGCTTCCAATTTAGGAGATTGGGTT
>Kas-1
AAATAAATATTCGAACCAGAGACCCGTTGCTTTTGTTCGTTACCATTGAACAACAATCATATTTCCAATAAAACTGCAACTCTCATACTTTTTATATATTAATAAAACATAAGAGAAAATCAATAAACCTAGGAATTTTGTTTTCTTCTTCTTCTTTAATTTTTTTCATTCAAAACACAAACAAGAGATTGAAAAACAGAGACTGTGATCGAGAGAAAGAAGACACAATATAACATTAAGACATTAGTTGAAATCCAAGGACACAACAATTAAATCCGAAGACACAACATATCCATCTTAAAAGTTTTCCGACTGCAGTCAGATTGTTGTTTTTCCGCTTCGTCGGACCAATCTCCGGTTAATCCGGATCTAATAAGATCCAATTTGGTTACTTAAGATTGGATCAAGTTTTTTTTGTTTCCTCTTTCTACAAGGCTTTCAATCCATTATCCTCTTGCGATCTCTGGATCTCTTCGTCCTACCGTCGGCTTGCCTCCTCTCTTTGATCGGAGTAACATCTTCGCCGCTTCATATGACTCTGTTGTAGTCGAGGACTTTCTTTTGGTCTCAGGCGGAGCTTCCAATTTAGGAGATTGGGTT
>Lov-1
AAATAAATATTCGAACAAGAGACCCGTTGCTTTTGTTCGTTACCATTGAACAACAACCATATTTCCAATAAAACTGCAACTCTCATACTTTTTATATATTAATAAAACATAGGGGAAAATCAATAAACCTAGGAATTTTGTTTTCTTCTTCTTCTTCAATTTTTT-CATTCGAAACACAAACAAGAGATTGAAAAACAGAGACTGTGATCGAGAGAAAGAAGACACAATATAACATTAAGACATTAGTTGAAATCCAAGGACACAACAATTAAATCCGAAGACACAACATATCCATCTTAAAAGTTTTCCGACTGCAGTCAGATTGTTGTTTTTCCGCTTCGTCGGACCAATCTCCGGTTAATCCGGATCTAATAAGATCCAATTTGGTTACTTAAGATTGGATCAAGTTTTTTTTGTTTCCTCTTTCTACAAGGCTTTCAATCCATTATCCTCTTGCGATCTCTGGATCTCTTCGTCCTACCGTCGGCTTGCCTCCTCTCTTTGATCGGAGTAACATCTTCGCCGCTTCATATGACTCTGTTGTAGTCGAGGACTTTCTTTTGGTCTCAGGCGGAGCTTCCAATTTAGGAGATTGGGTT
>Ms-0
AAATAAATATTCGAACCAGAGACCCGTTGCTTTTGTTCGTTACCATTGAACAACAACCATATTTCCAATAAAACTGCAACTCTCATACTTTTTATATATTAATAAAACATAGGGGAAAATCAATAAACCTAGGAATTTTGTTTTCTTCTTCTTCTTCAATTTTTTTCATTCGAAACACAAACAAGAGATTGAAAAACAGAGACTGTGATCGAGAGAAATAAGACACAATATAACATTAAGACATTAGTTGAAATCCAAGGACACAACAATTAAATCCGAAGACACAACATATCCATCTTAAAAGTTTTCCGACTGCAGTCAGATTGTTGTTTTTCCGCTTCGTCGGACCAATCTCCGGTTAATCCGGATCTAATAAGATCCAATTTGGTTACTTAAGATTGGATCAAGTTTTTTTTGTTTCCTCTTTCTACAAGGCTTTCAATCCATTATCCTCTTGCGATCTCTGGATCTCTTCGTCCTACCGTCGGCTTGCCTCCTCTCTTTGATCGGAGTAACATCTTCGCCGCTTCATATGACTCTGTTGTAGTCGAGGACTTTCGTTTGGTCTCAGACGGAGCTTCCAATTTAGGAGATTGGGTT
>Sq-1
AAATAAATATTCGAACCAGAGACCCGTTGCTTTTGTTCGTTACCATTGAACAACAACCATATTTCCAATAAAACTGCAACTCTCATACTTTTTATATAATAATAAAACATAGGAGAAAATCAATAAACCTAGGAATTTTGTTTTCTTCTTCTTCTTCAATTTTTTTCATTCGAAACACAAACAAGAGATTGAAAAACAGAGACTCTGATCGAGAGAAAAAAGACACAATATAACATTAAGACATTAGTTGAAATCCAAAGACACAACAATTAAATCCGAAGACACAACATATCCATCTTAAAAGTTTTCCGACTGCAGTCAGATTGTTGTTTTTCCGCTTCGTCGGACCAATCTCCGGTTAATCCGGATCTAATAAGATCCAATTTGGTTACTTAAGATTGGATCAAGTTTTTTTTGTTTCCTCTTTCTACAAGGCTTTCAATCCATTATCCTCTTGCGATCTCTGGATCTCTTCGTCCTACCGTCGGCTTGCCTCCTCTCTTTGATCGGAGTAACATCTTCGCCGCTTCATATGACTCTGTTGTAGTCGAGGACTTTCTTTTGGTCTCAGACGGAGCTTCCAATTTAGGAGATTGGGTT
>Zdr-6
AAATAAATATTCGAACAAGAGACCCGTTGCTTTTGTTCGTTACCATTGAACAACAACCATATTTCCAATAAAACTGCAACTCTCATACTTTTTATATATTAATAAAACATAGGGGAAAATCAATAAACCTAGGAATTTTGTTTTCTTCTTCTTCTTCAATTTTTT-CATTCGAAACACAAACAAGAGATTGAAAAACAGAGACTGTGATCGAGAGAAAGAAGACACAATATAACATTAAGACATTAGTTGAAATCCAAGGACACAACAATTAAATCCGAAGACACAACATATCCATCTTAAAAGTTTTCCGACTGCAGTCAGATTGTTGTTTTTCCGCTTCGTCGGACCAATCTCCGGTTAATCCGGATCTAATAAGATCCAATTTGGTTACTTAAGATTGGATCAAGTTTTTTTTGTTTCCTCTTTCTACAAGGCTTTCAATCCATTATCCTCTTGCGATCTCTGGATCTCTTCGTCCTACCGTCGGCTTGCCTCCTCTCTTTGATCGGAGTAACATCTTCGCCGCTTCATATGACTCTGTTGTAGTCGAGGACTTTCTTTTGGTCTCAGGCGGAGCTTCCAATTTAGGAGATTGGGTT
