# Supplementary material for: Insertions/Deletions-Associated Nucleotide Polymorphism in Arabidopsis thaliana
Source: Front Plant Sci. 2016 Nov 30;7:1792. doi: 10.3389/fpls.2016.01792 (PMC5127803; doi:10.3389/fpls.2016.01792)
Supplement: Supplementary file 5 [file DataSheet1.ZIP › Supplementary.data.sheet.1/NRD15.JR.fas]

>Ab-7
TTATTCTAACATTCACAAATCTCCTATATTTCCATATTGAATCTCTCAGTCTCGATCGGTTTGTAATCTCTGTCCAGCTACCTCTTACGTTTCAGGTGTTTCTATGATTTATCCATTGGCTTCATTGGCTGCCTATAACTTATATATCATGTTGCAATCTTTGTGTGTGTTGTGTTGGGGAGAGCTTATAGCCGGCCGCTCCTCCATTAGCTTCCAAATGGTTGAATCAGTCTGTATCAGATTTAAACTCAGTGATAGCACCCACGTTATGCATGATTTTTAACATTTGATAAGCAGACTGACATTACAAATCCATCAAAGGTTCCCTTCTTCTTCTCCAAAGAAATTAGCTACATACAAATTTGACAGACTCTCATAAATATATATAT--------------GTTTATAGATTATATTATTAAAAATACAAA--TGATATTTTCTGTATTTTGTTAAAA-TTAGTTCTTAAGATTTTATGAAATTTATAATTGAGCCAACGTCTTAGAAATAATTATACGACATACGTAATTTAAATTCAATGACGATGACTTAAACTTAATGTTTTACAGTATTTATCCAATCAAATTTTACCACATC
>Anh17
TTATTCTAACATTCACAAATCTCCTATATTTCCATATTGAATCTCTCAGTCTCGATCGGTTTGTAATCTCTGTCCAGCTACCTCTTACGTTTCAGGTGTTTCTATGATTTATCCATTGGCTTCATTGGCTGCCTATAACTTATATATCATGTTGCAATCTTTGTGTGTGTTGTGTTGGGGAGAGCTTATAGCCGGCCGCTCCTCCATTAGCTTCCAAATGGTTGAATCAGTCTGTATCAGATTTAAACTCAGTGATAGCACCCACGTTATGCATGATTTTTAACATTTGATAAGCAGACTGACATTACAAATCCATCAAAGGTTCCCTTCTTCTTCTCCAAAGAAATTAGCTACATACAAATTTGACAGACTCTCATAAATATATATAT--------------GTTTATAGATTATATTATTAAAAATACAAA--TGATATTTTCTGTATTTTGTTAAAA-TTAGTTCTTAAGATTTTATGAAATTTATAATTGAGCCAACGTCTTAGAAATAATTATACGACATACGTAATTTAAATTCAATGACGATGACTTAAACTTAATGTTTTACAGTATTTATCCAATCAAATTTTACCACATC
>Dem9
TTATTCTAACATTCACAAATCTCCTATATTTCCATATTGAATCTCTCAGTCTCGATCGGTTTGTAATCTCTGTCCAGCTACCTCTTACGTTTCAGGTGTTTCTATGATTTATCCATTGGCTTCATTGGCTGCCTATAACTTATATATCATGTTGCAATCTTTGTGTGTGTTGTGTTGGGGAGAGCTTATAGCCGGCCGCTCCTCCATTAGCTTCCAAATGGTTGAATCAGTCTGTATCAGATTTAAACTCAGTGATAGCACCCACGTTATGCATGATTTTTAACATTTGATAAGCAGACTGACATTACAAATCCATCAAAGGTTCCCTTCTTCTTCTCCAAAGAAATTAGCTACATACAAATTTGACAGACTCTCATAAATATATATAT--------------GTTTATAGATTATATTATTAAAAATACAAA--TGATATTTTCTGTATTTTGTTAAAA-TTAGTTCTTAAGATTTTATGAAATTTATAATTGAGCCAACGTCTTAGAAATAATTATACGACATACGTAATTTAAATTCAATGACGATGACTTAAACTTAATGTTTTACAGTATTTATCCAATCAAATTTTACCACATC
>Ler
TTATTCTAACATTCACAAATCTCCTATATTTCCATATTGAATCTCTCAGTCTCGATCGGTTTGTAATCTCTGTCCAGCTACCTCTTACGTTTCAGGTGTTTCTATGATTTATCCATTGGCTTCATTGGCTGCCTATAACTTATATATCAGGTTGCAATCTTTGTGTGTGTTGTGTTGGGGAGAGCTTATAGCCGCCCGCTCCTCCATTAGCTTCCAAATGGTTGAATCAGTCTGTATCAGATTTAAACTCAGTAATAGCACTCACATTGTGCATGATTTTTAACATTTGATAAGCAGACTGACATTACAAATCCATCAAAGGTTCCCTTCTTCTTCTCCAAAGAAATTAGCTACATACAAATTTGACAGACTCTCATAAATATATATAT--------------GTTTATAGATTATATTATTAAAAATACAAA--TGATATTTTCTGTATTTTGTTAAAA-TTAGTTCTTAAGATTTTATGAAATTTATAATTGAGCCAACGTCTTAGAAATAATTATACGACATACGTAATTTAAATTCAATGACGATGACTTAAACTTAATGTTTTACAGTATTTATCCAATCAAATTTTACCACATC
>Lov1
TTATTCTAACATTCACAAATCTCCTATATTTCCATATTGAATCTCTCAGTCTCGATCGGTTTGTAATCTCTGTCCAGCTACCTCTTACGTTTCAGGTGTTTCTATGATTTATCCATTGGCT---------GCCTATAACTTATATATCAGGTTGCAATCTTTGTGTGTGTTGTGTTGGGGAGAGCTTATAGCCGGCCGCTCCTCCATTAGCTTCCAAATGGTTGAATCAGTCTGTATCAGATTTAAACTCAGTGATAGCACCCACGTTATGCATGATTTTTAACATTTGATAAGCAGACTGACATTACAAATCCATCAAAGGTTCCCTTCTTCTTCTCCAAAGAAATTAGCTACATACAAATTTGACAGACTCTCATAAATATATATAT--------------GTTTATAGATTATATTATTAAAAATACAAA--TGATATTTTCTGTATTTTGTTAAAA-TTAGTTCTTAAGATTTTATGAAATTTATAATTGAGC-AACGTCTTAGAAATAATTATACGACATACGTAATTTAAATTCAATGACGATGACTTCAACTTAATGTTTTACAGTATTTATCCAATCAAATTTTACCACATC
>Ren-1
TTATTCTAACATTCACAAATCTCCTATATTTCCATATTGAATCTCTCAGTCTGGATCGGTTTGTAATCTCTGTCCAGCTACCTCTTACGTTTCAGGTGTTTCTATGATTTATCCATTGGCTTCATTGGCTGCCTATAACTTATATATCAGGTTGCAATCTTTGTGTGTGTTGTGTTGGGGAGAGCTTATAGCCGGCCGCTCCTCCATTAGCTTCCAAATGGTTGAATCAGTCTGTATCAGATTTAAACTCAGTGATAGCACCCACGTTATGCATGATTTTTAACATTTGATAAGCAGACTGACATTACAAATCCATCAAAGGTTCCCTTCTTCTTCTCCAAAGAAATTAGCTACATACAAATTTGACAGACTCTCATAAATATATATATATATATATATAT--GTTTATAGATTATATTATTAAAAATACAAA--TGATATTTTCTGTATTTTGTTAAAA-TTAGTTCTTAAGATTTTATGAAATTTATAATTGAGCCAACGTCTTAGAAATAATTATACGACATACGTAATTTAAATTCAATGACGATGACTTAAACTTAATGTTTTACAGTATTTATCCAATCAAATTTTACAACATC
>Col-0
TTATTCTAACATTCACAAATCTCCTATATTTCCATATTGAATCTCTCAGTCTGGATCGGTTTGTAATCTCTGTCCAGCTACCTCTTACGTTTCAGGTGTTTCTATGATTTATCCATTGGCTTCATTGGCTGCCTATAACTTATATATCATGTTGCAATCTTTGTGTGTGTTGTGTTGGGGAGAGCTTATAGCCGGCCGCTCCTCCATTAGCTTCCAAATGGTTGAATCAGTCTGTATCAGATTTAAACTCAGTGATAGCACCCACGTTATGCATGATTTTTAAGATTTGATAAGCAGACTGACATTACAAATCCATCAAAGGTTCCCTTCTTCTTCTCCAAAGAAATTAGCTACATACAAATTTGACAGACTCTCATAAATAT--------------------GTTTATAGATTATATTATTAAAAATACAAA--TGATATTTTCTGTATTTTGTTAAAA-TTAGTTCTTAAGATTTTATGAAATTTATAATTGAGCCAACGTCTTAGAAATAATTATACGACATACGTAATTTAAATTCAATGACGATGACTTAAACTTAATGTTTTACAGTATTTATCCAATCAAATTTTACCACATC
>Sorb-0
TTATTCTAACATTCACAAATCTCCTATATTTCCATATTGAATCTCTCAGTCTGGATCGGTTTGTAATCTCTGTCCAGCTACCTCTTACGTTTCAGGTGTTTCTATGATTTATCCATTGGCTTCATTGGCTGCCTATAACTTATATATCAGGTTGCAATCTTTGTGTGTGTTGTGTTGGGGAGAGCTTATAGCCGGCCGCTCCTCCATTAGCTTCCAAATGGATGAATCAGTCTGTATCAGATTTAAACTCAGTGATAGCACCCACGTTATGCATGATTTTTAACATTTGATAAGCAGACTGACATTACAAATCCATCAAAGGTTCCCTTCTTCTTCTCCAAAGAAATTAGCTACATACAAATTTGACAGACTCTCATAAATATATATATATATAT--------GTTTATAGATTATATTATTAAAAATACAAA--TGATATTTTCTGTATTTTGTTAAAAATTAGTTCTTAAGATTTTATGAAATTTATAATTGAGCCAACGTCTTAGAAATAATTATACGACATACGTAATTTAAATTCAATGACGATGACTTAAACTTAATGTTTTACAGTATTTATCCAATCAAATTTTACCACATC
>Ws-0
TTATTCTAACATTCACAAATCTCCTATATTTCCATATTGAATCTCTCAGTCTGGATCGGTTTGTAATCTCTGTCCAGCTACCTCTTACGTTTCAGGTGTTTCTATGATTTATCCATTGGCTTCATTGGCTGCCTATAACTTATATATCAGGTTGCAATCTTTGTGTGTGTTGTGTTGGGGAGAGCTTATAGCCGGCCGCTCCTCCATTAGCTTCCAAATGGTTGAATCAGTCTGTATCAGATTTAAACTCAGTGATAGCACCCACGTTATGCATGATTTTTAACATTTGATAAGCAGACTGACATTACAAATCCATCAAAGGTTCCCTTCTTCTTCTCCAAAGAAATTAGCTACATACAAATTTGACAGACTCTCATAAATATATATATATATATATATATATGTTTATAGATTATATTATTAAAAATACAAAAATGATATTTTCTGTATTTTGTTAAAAATTAGTTCTTAAGATTTTATGAAATTTATAATTGAGCCAACGTCTTAGAAATAATTATACGACATACGTAATTTAAATTCAATGACGATGACTTAAACTTAATGTTTTACAGTATTTATCCAATCAAATTTTACAACATC
