# Supplementary material for: Insertions/Deletions-Associated Nucleotide Polymorphism in Arabidopsis thaliana
Source: Front Plant Sci. 2016 Nov 30;7:1792. doi: 10.3389/fpls.2016.01792 (PMC5127803; doi:10.3389/fpls.2016.01792)
Supplement: Supplementary file 5 [file DataSheet1.ZIP › Supplementary.data.sheet.1/NRD2.JR.fas]

>Col-0
ACATTTTATCATTCAAAAACTTTACCATGTATATTTGAATTATCAGTGATGATGAATTTGTTTCAACTTGAGGTTTTATTTGCCCAACTAAAATCTATTGGGCCATAATGTCGAGAAGCTTAATTACCCACATATTAAACCCAATTAACGTCGTAATCTTATGATCCTACCAAATTTAAAATGGCCATTAATATAGGGTTCATTAATATAGCTTAT--------CTGTATATATAAA----TCGATAAAATTGAAAAAGTTAAGCAAAACCCTAAGTTTGCTAAGATGAGCATGACGCTTAATCTTCAGCGACACGCAAAGCGAATCCTCGCTTACAGTAACAGGCCTCGATTTTTCTGCTCCTACACCAACGTAACACTATCGTCTCCGGCGACGAACCAAACTCTGCAGAGTCGGATCGAAGCGGCTTCACATCAGAAAGCAGAAATCACAACGGTGCTTGAGCAATGGCTACAGCAACAACAACAACAGGGGAAGCAGTTAAACCCTTCGTTATTAAGAGGAATCGTCGAGAAGCTCAGAAGTTCTAACCGACCTCGCCAAGCCCTAGAGGTATCAGACTGGATGGTCGAACAAAAG
>Est-1
ACATTTTATCATTCAAAAACTTTACCATGTATATTTGAATTATCAGTGATGATGAATTTGTTTCAACTTGAGGTTTTATTTGCCCAACTAAAATCTATTGGGCCATAATGTCGAGAAGCTTAATTACCCACATATTAAACCCAATTAACGTCGTAATCTTATGATCCTACCAAATTTAAAATGGCCATTAATATAGGGTTCATTAATATAGCTTAT--------CTGTATATATAAA----TCGATAAAATTGAAAAAGTTAAGCAAAACCCTAAGTTTGCTAAGATGAGCATGACGCTTAATCTTCAGCGACACGCAAAGCGAATCCTCGCTTACAGTAACAGGCCTCGATTTTTCTGCTCCTACACCAACGTAACACTATCGTCTCCGGCGACGAACCAAACTCTGCAGAGTCGGATCGAAGCGGCTTCACATCAGAAAGCAGAAATCACAACGGTGCTTGAGCAATGGCTACAGCAACAACAACAACAGGGGAAGCAGTTAAACCCTTCGTTATTAAGAGGAATCGTCGAGAAGCTCAGAAGTTCTAACCGACCTCGCCAAGCCCTAGAGGTATCAGACTGGATGGTCGAACAAAAG
>Gu-0
ACATTTTATCATTCAAAAACTTTACCATGTATATTTGAATTATCAGTGATGATGAATTTGTTTCAACTTGAGGTTTTATTTGCCCAACTAAAATCTATTGGGCCATAATGTCGAGAAGCTTAATTACCCACATATTAAACCCAATTAACGTCGTAATCTTATGATCCTACCAAATTTAAAATGGCCATTAATATAGGGTTCATTAATATAGCTTAT--------CTGTATATATAAA----TCGATAAAATTGAAAAAGTTAAGCAAAACCCTAAGTTTGCTAAGATGAGCATGACGCTTAATCTTCAGCGACACGCAAAGCGAATCCTCGCTTACAGTAACAGGCCTCGATTTTTCTGCTCCTACACCAACGGAACACTATCGTCTCCGGCGAGGAACCAAACTCTGCAGAGTCGGATCGAAGCGGCTTCACATCAGAAAGCAGAAATCACAACGGTGCTTGAGCAATGGCTACAACTACAACAACAACAGGGGAAGCAGTTAAACCCTTCGTTATTAAGAGGAATCGTCGAGAAGCTCAGAAGTTCTAACCGACCTCGCCAAGCCCTAGAGGTATCAGACTGGATGGTCGAACAAAAG
>Tamm46
ACATTTTATCATTCAAAAACTTTACCATGTATATTTGAATTATCAGTGATGATGAATTTGTTTCAACTTGAGGTTTTATTTGCCCAACTAAAATCTATTGGGCCATAATGTCGAGAAGCTTAATTACCCACATATTAAACCCAATTAACGTCGTAATCTTATGATCCTACCAAATTTAAAATGGCCATTAATATAGGGTTCATTAATATAGCTTAT--------CTGTATATATAAA----TCGATAAAATTGAAAAAGTTAAGCAAAACCCTAAGTTTGCTAAGATGAGCATGACGCTTAATCTTCAGCGACACGCAAAGCGAATCCTCGCTTACAGTAACAGGCCTCGATTTTTCTGCTCCTACACCAACGTAACACTATCGTCTCCGGCGACGAACCAAACTCTGCAGAGTCGGATCGAAGCGGCTTCACATCAGAAAGCAGAAATCACAACGGTGCTTGAGCAATGGCTACAGCAACAACAACAACAGGGGAAGCAGTTAAACCCTTCGTTATTAAGAGGAATCGTCGAGAAGCTCAGAAGTTCTAACCGACCTCGCCAAGCCCTAGAGGTATCAGACTGGATGGTCGAACAAAAG
>AB-27
ACATTTTATCATTCAAAACCTTTACCATGTATATTTGAATTATCAGTGATGATGAATTTGTTTCAACTTGAGGTTTTATTTGCCCAACTAAAATATATTGGGCCATAATTTCGAGAAGCTTA----CCCACCTATTAAACCAAATTAACGTCGTAATCCTATGATCTTACCAAATTTAAAATGGCAATTAATATAAGGTTCATTAATATATCTATATACTGTATATATATATATATA----TCGATTAAATTGAAAAAGTTAAGCAAAACCCTAAGTTTGCAAACATGAGCATGATGCTTAATCTTCAGCAACACGCAAAGCGAATCCTCGCTTACAGTAACAGGCCTCGATTTTTCTGCTCCTACACCAACGTAACACTATCGTCTCCGGCGACGAACCAAACTCTGCAGAGTCGGATCGAAGCGGCTTCACATCAGAAAGCAGAAATCACAACGGTGCTTGAGCAATGGCTACAGCAACAACAACAACAGGGGAAGCAGTTAAACCCTTCGTTATTAAGAGGAATCGTCGAGAAGCTCAGAAGTTCTAACCGACCTCGCCAAGCCCTAGAGGTATCAGACTGGATGGTCGAACAAAAG
>ANH-3
ACATTTTATCATTCAAAACCTTTACCATGTATATTTGAATTATCAGTGATGATGAATTTGTTTCAACTTGAGGTTTTATTTGCCCAACTAAAATATATTGGGCCATAATTTCGAGAAGCTTA----CCCACCTATTAAACCAAATTAACGTCGTAATCTTATGATCTTACCAAATTTAAAATGGCAATTAATATAAGGTTCATTAATATATCTATATACTGTATATATATATATATATATATCGATTAAATTGAAAAAGTTAAGCAAAACCCTAAGTTTGCAAACATGAGCATGATGCTTAATCTTCAGCAACACGCAAAGCGAATCCTCGCTTACAGTAACAGGCCTCGATTTTTCTGCTCCTACACCAACGTAACACTATCGTCTCCGGCGACGAACCAAACTCTGCAGAGTCGGATCGAAGCGGCTTCACATCAGAAAGCAGAAATCACAACGGTGCTTGAGCAATGGCTACAGCAACAACAACAACAGGGGAAGCAGTTAAACCCTTCGTTATTAAGAGGAATCGTCGAGAAGCTCAGAAGTTCTAACCGACCTCGCCAAGCCCTAGAGGTATCAGACTGGATGGTCGAACAAAAG
>C24
ACATTTTATCATTCAAAAACTTTACCATGTATATTTGAATTATCAGTGATGATGAATTTGTTTCAACTTGAGGTTTTATTTGCCCAACTAAAATCTATTGGGCCATAATGTCGAGAAGCTTAATTACCCACATATTAAACCCAATTAACGTCGTAATCTTATGATCCTACCAAATTTAAAATGGCCATTAATATAGGGTTCATTAATATAGCT-TAT-------CTGTATATATAAA----TCGATAAAATTGAAAAAGTTAAGCAAAACCCTAAGTTTGCTAAGATGAGCATGACGCTTAATCTTCAGCGACACGCAAAGCGAATCCTCGCTTACAGTAACAGGCCTCGATTTTTCTGCTCCTACACCAACGTAACACTATCGTCTCCGGCGACGAACCAAACTCTGCAGAGTCGGATCGAAGCGGCTTCACATCAGAAAGCAGAAATCACAACGGTGCTTGAGCAATGGCTACAGCAACAACAACAACAGGGGAAGCAGTTAAACCCTTCGTTATTAAGAGGAATCGTCGAGAAGCTCAGAAGTTCTAACCGACCTCGCCAAGCCCTAGAGGTATCAGACTGGATGGTCGAACAAAAG
>Got-7
ACATTTTATCATTCAAAAACTTTACCATGTATATTTGAATTATCAGTGATGATGAATTTGTTTCAACTTGAGGTTTTATTTGCCCAACTAAAATCTATTGGGCCATAATGTCGAGAAGCTTAATTACCCACATATTAAACCCAATTAACGTCGTAATCTTATGATCCTACCAAATTTAAAATGGCCATTAATATAGGGTTCATTAATATAGCT-TAT-------CTGTATATATAAA----TCGATAAAATTGAAAAAGTTAAGCAAAACCCTAAGTTTGCTAAGATGAGCATGACGCTTAATCTTCAGCGACACGCAAAGCGAATCCTCGCTTACAGTAACAGGCCTCGATTTTTCTGCTCCTACACCAACGTAACACTATCGTCTCCGGCGACGAACCAAACTCTGCAGAGTCGGATCGAAGCGGCTTCACATCAGAAAGCAGAAATCACAACGGTGCTTGAGCAATGGCTACAGCAACAACAACAACAGGGGAAGCAGTTAAACCCTTCGTTATTAAGAGGAATCGTCGAGAAGCTCAGAAGTTCTAACCGACCTCGCCAAGCCCTAGAGGTATCAGACTGGATGGTCGAACAAAAG
>Kas-1
ACATTTTATCATTCAAAAACTTTACCATGTATATTTGAATTATCAGTGATGATGAATTTGTTTCAACTTGAGGTTTTATTTGCCCAACTAAAATCTATTGGGCCATAATGTCGAGAAGCTTAATTACCCACATATTAAACCCAATTAACGTCGTAATCTTATGATCCTACCAAATTTAAAATGGCCATTAATATAGGGTTCATTAATATAGCT-TAT-------CTGTATATATAAA----TCGATAAAATTGAAAAAGTTAAGCAAAACCCTAAGTTTGCTAAGATGAGCATGACGCTTAATCTTCAGCGACACGCAAAGCGAATCCTCGCTTACAGTAACAGGCCTCGATTTTTCTGCTCCTACACCAACGGAACACTATCGTCTCCGGCGAGGAACCAAACTCTGCAGAGTCGGATCGAAGCGGCTTCACATCAGAAAGCAGAAATCACAACGGTGCTTGAGCAATGGCTACAACTACAACAACAACAGGGGAAGCAGTTAAACCCTTCGTTATTAAGAGGAATCGTCGAGAAGCTCAGAAGTTCTAACCGACCTCGCCAAGCCCTAGAGGTATCAGACTGGATGGTTGAACAAAAG
>Ler
ACATTTTATCATTCAAAAACTTTACCATGTATATTTGAATTATCAGTGATGATGAATTTGTTTCAACTTGAGGTTTTATTTGCCCAACTAAAATATATTGGGCCATAATTTCGAGAAGCTTA----CCCACCTATTAAACCAAATTAACGTCGTAATCTTATGATCTTACCAAATTTAAAATGGCAATTAATATAAGGTTCATTAATATATCTATAT------ACTGTATATATATATA--TCGATTAAATTGAAAAAGTTAAGCAAAACCCTAAGTTTGCAAACATGAGCATGATGCTTAATCTTCAGCAACACGCAAAGCGAATCCTCGCTTACAGTAACAGGCCTCGATTTTTCTGCTCCTACACCAACGTAACACTATCGTCTCCGGCGACGAACCAAACTCTGCAGAGTCGGATCGAAGCGGCTTCACATCAGAAAGCAGAAATCACAACGGTGCTTGAGCAATGGCTACAGCAACAACAACAACAGGGGAAGCAGTTAAACCCTTCGTTATTAAGAGGAATCGTCGAGAAGCTCAGAAGTTCTAACCGACCTCGCCAAGCCCTAGAGGTATCAGACTGGATGGTCGAACAAAAG
>Mr-0
ACATTTTATCATTCAAAAACTTTACCATGTATATTTGAATTATCAGTGATGATGAATTTGTTTCAACTTGAGGTTTTATTTGCCCAACTAAAATCTATTGGGCCATAATGTCGAGAAGCTTAATTACCCACATATTAAACCCAATTAACGTCGTAATCTTATGATCCTACCAAATTTAAAATGGCCATTAATATAGGGTTCATTAATATAGCT-TAT-------CTGTATATATAAA----TCGATAAAATTGAAAAAGTTAAGCAAAACCCTAAGTTTGCTAAGATGAGCATGACGCTTAATCTTCAGCGACACGCAAAGCGAATCCTCGCTTACAGTAACAGGCCTCGATTTTTCTGCTCCTACACCAACGGAACACTATCGTCTCCGGCGAGGAACCAAACTCTGCAGAGTCGGATCGAAGCGGCTTCACATCAGAAAGCAGAAATCACAACGGTGCTTGAGCAATGGCTACAACTACAACAACAACAGGGGAAGCAGTTAAACCCTTCGTTATTAAGAGGAATCGTCGAGAAGCTCAGAAGTTCTAACCGACCTCGCCAAGCCCTAGAGGTATCAGACTGGATGGTTGAACAAAAG
>Ms-0
ACATTTTATCATTCAAAACCTTTACCATGTATATTTGAATTATCAGTGATGATGAATTTGTTTCAACTTGAGGTTTTATTTGCCCAACTAAAATATATTGGGCCATAATTTCGAGAAGCTTA----CCCACCTATTAAACCAAATTAACGTCGTAATCTTATGATCTTACCAAATTTAAAATGGCAATTAATATAAGGTTCATTAATATATCTATATACTGTATATATATATATATA----TCGATTAAATTGAAAAAGTTAAGCAAAACCCTAAGTTTGCAAACATGAGCATGATGCTTAATCTTCAGCAACACGCAAAGCGAATCCTCGCTTACAGTAACAGGCCTCGATTTTTCTGCTCCTACACCAACGTAACACTATCGTCTCCGGCGACGAACCAAACTCTGCAGAGTCGGATCGAAGCGGCTTCACATCAGAAAGCAGAAATCACAACGGTGCTTGAGCAATGGCTACAGCAACAACAACAACAGGGGAAGCAGTTAAACCCTTCGTTATTAAGAGGAATCGTCGAGAAGCTCAGAAGTTCTAACCGACCTCGCCAAGCCCTAGAGGTATCAGACTGGATGGTCGAACAAAAG
>Pu2-23
ACATTTTATCATTCAAAAACTTTACCATGTATATTTGAATTATCAGTGATGATGAATTTGTTTCAACTTGAGGTTTTATTTGCCCAACTAAAATATATTGGGCCATAATTTCGAGAAGCTTA----CCCACCTATTAAACCAAATTAACGTCGTAATCTTATGATCTTACCAAATTTAAAATGGCAATTAATATAAGGTTCATTAATATATCTATAT------ACTGTATATATATATA--TCGATTAAATTGAAAAAGTTAAGCAAAACCCTAAGTTTGCAAACATGAGCATGATGCTTAATCTTCAGCAACACGCAAAGCGAATCCTCGCTTACAGTAACAGGCCTCGATTTTTCTGCTCCTACACCAACGTAACACTATCGTCTCCGGCGACGAACCAAACTCTGCAGAGTCGGATCGAAGCGGCTTCACATCAGAAAGCAGAAATCACAACGGTGCTTGAGCAATGGCTACAGCAACAACAACAACAGGGGAAGCAGTTAAACCCTTCGTTATTAAGAGGAATCGTCGAGAAGCTCAGAAGTTCTAACCGACCTCGCCAAGCCCTAGAGGTATCAGACTGGATGGTCGAACAAAAG
>Pu2-7
ACATTTTATCATTCAAAAACTTTACCATGTATATTTGAATTATCAGTGATGATGAATTTGTTTCAACTTGAGGTTTTATTTGCCCAACTAAAATCTATTGGGCCATAATGTCGAGAAGCTTAATTACCCACATATTAAACCCAATTAACGTCGTAATCTTATGATCCTACCAAATTTAAAATGGCCATTAATATAGGGTTCATTAATATAGCT-TAT-------CTGTATATATAAA----TCGATAAAATTGAAAAAGTTAAGCAAAACCCTAAGTTTGCTAAGATGAGCATGACGCTTAATCTTCAGCGACACGCAAAGCGAATCCTCGCTTACAGTAACAGGCCTCGATTTTTCTGCTCCTACACCAACGTAACACTATCGTCTCCGGCGACGAACCAAACTCTGCAGAGTCGGATCGAAGCGGCTTCACATCAGAAAGCAGAAATCACAACGGTGCTTGAGCAATGGCTACAGCAACAACAACAACAGGGGAAGCAGTTAAACCCTTCGTTATTAAGAGGAATCGTCGAGAAGCTCAGAAGTTCTAACCGACCTCGCCAAGCCCTAGAGGTATCAGACTGGATGGTCGAACAAAAG
>Rf-4
ACATTTTATCATTCAAAACCTTTACCATGTATATTTGAATTATCAGTGATGATGAATTTGTTTCAACTTGAGGTTTTATTTGCCCAACTAAAATATATTGGGCCATAATTTCGAGAAGCTTA----CCCACCTATTAAACCAAATTAACGTCGTAATCCTATGATCTTACCAAATTTAAAATGGCAATTAATATAAGGTTCATTAATATATCTATATACTGTATATATATATATATA----TCGATTAAATTGAAAAAGTTAAGCAAAACCCTAAGTTTGCAAACATGAGCATGATGCTTAATCTTCAGCAACACGCAAAGCGAATCCTCGCTTACAGTAACAGGCCTCGATTTTTCTGCTCCTACACCAACGTAACACTATCGTCTCCGGCGACGAACCAAACTCTGCAGAGTCGGATCGAAGCGGCTTCACATCAGAAAGCAGAAATCACAACGGTGCTTGAGCAATGGCTACAGCAACAACAACAACAGGGGAAGCAGTTAAACCCTTCGTTATTAAGAGGAATCGTCGAGAAGCTCAGAAGTTCTAACCGACCTCGCCAAGCCCTAGAGGTATCAGACTGGATGGTCGAACAAAAG
>Wu-0
ACATTTTATCATTCAAAAACTTTACCATGTATATTTGAATTATCAGTGATGATGAATTTGTTTCAACTTGAGGTTTTATTTGCCCAACTAAAATATATTGAGCCATAATTTCGAGAAGCTTA----CCCACCTATTAAACCAAATTAACGTCGTAATCTTATGATCTTACCAAATTTAAAATGGCAATTAATATAAGGTTCATTAATATATCTATATACTGTATATATATATATATA----TCGATTAAATTGAAAAAGTTAAGCAAAACCCTAAGTTTGCAAACATGAGCATGATGCTTAATCTTCAGCAACACGCAAAGCGAATCCTCGCTTACAGTAACAGGCCTCGATTTTTCTGCTCCTACACCAACGTAACACTATCGTCTCCGGCGACGAACCAAACTCTGCAGAGTCGGATCGAAGCGGCTTCACATCAGAAAGCAGAAATCACAACGGTGCTTGAGCGATGGCTACAGCAACAACAACAACAGGGGAAGCAGTTAAACCCTTCGTTATTAAGAGGAATCGTCGAGAAGCTCAGAAGTTCTAACCGACCTCGCCAAGCCCTAGAGGTATCAGACTGGATGGTCGAACAAAAG
>Yo-0
ACATTTTATCATTCAAAAACTTTACCATGTATATTTGAATTATCAGTGATGATGAATTTGTTTCAACTTGAGGTTTTATTTGCCCAACTAAAATATATTGGGCCATAATTTCGAGAAGCTTA----CCCACCTATTAAACCAAATTAACGTCGTAATCTTATGATCTTACCAAATTTAAAATGGCAATTAATATAAGGTTCATTAATATATCTATATACT----GTATATATATATA--TATCGATTAAATTGAAAAAGTTAAGCAAAACCCTAAGTTTGCAAACATGAGCATGATGCTTAATCTTCAGCAACACGCAAAGCGAATCCTCGCTTACAGTAACAGGCCTCGATTTTTCTGCTCCTACACCAACGTAACACTATCGTCTCCGGCGACGAACCAAACTCTGCAGAGTCGGATCGAAGCGGCTTCACATCAGAAAGCAGAAATCACAACGGTGCTTGAGCAATGGCTACAGCAACAACAACAACAGGGGAAGCAGTTAAACCCTTCGTTATTAAGAGGAATCGTCGAGAAGCTCAGAAGTTCTAACCGACCTCGCCAAGCCCTAGAGGTATCAGACTGGATGGTCGAACAAAAG
