# Supplementary material for: Insertions/Deletions-Associated Nucleotide Polymorphism in Arabidopsis thaliana
Source: Front Plant Sci. 2016 Nov 30;7:1792. doi: 10.3389/fpls.2016.01792 (PMC5127803; doi:10.3389/fpls.2016.01792)
Supplement: Supplementary file 5 [file DataSheet1.ZIP › Supplementary.data.sheet.1/NRD3.JR.fas]

>Ef-1
GCCTTCTCTTGCAATGCCCTCGCGTCTCTACACCACAAGAAAAATGATACGAGACTATGGTTAGGTTGATTAGGCCACGGTTAGGAAA-TTTAATTAATTAGTTTTGGTGTTATGGGTTTCTTTTAATCATGGGTTTTGGAAGTTTTACTTTTAGAATTAGGTTTGAGGTTTCTTTTTACACAATGTATTGTGGCCTATATAAGGTCTCTTCTTCTTAATGAAAGAACCAAACTCCAACAGTTAGCCTAATTCTCTAAGAGAGAGTTGGGTTAAAAGGAAACTTTTGCTTAAAAACTTTGTGGCCCTGTTAATTCACGAGGCCCATATCTTGAACAGCCCATAACAATGACATTATCACATTAAGATGAAATAAGCTCAATTAAGGGAGTTGAACCAGCACACTCTTTCGTAGACATGTAGAAAACGATGCTCATCTTGTACGATGAGATTCTACGATGCTCATCTTGTACGATGAGA-----------------------------GAAGAATATTTCTTCCATGATGCAACAGAGAACAACAAAGATGATTCTGTATCTTGTAGTGGCAGTAGCAAACCACATCTGAAGAAGCGACAT
>C24
GCCTTCTCTTGCAATGCCCTCGCGTCTCTACACCACAAGAAAAATGATACGAGACTATGGTTAGATTGATTAGGCCACGGTTAGGACGTTTTAATTAATTAGTTTTGGTGTTATGGGTTTCTTTTAATCATGGGTTTTGGAAGTTTTACTTTTAGAATTAGGTTTGAGGTTTCTTTTTACACAATGTATTGTGGCCTATATAAGGTCTCTTCTTCTTAATGAAAGAACCAAACTCCAACAGTTAGCCTAATTCTCTAAGAGAGAGTTGGGTTAAAAGGAAACTTTTGCTTAAAAACTTTGTGGCCCTGTTAATTCACGAGGCCCATATCTTGAACAGCCCATAACAATGACATTATCACATTAAGATGAAATAAGCTCAATTAAGGGAGTTGAACCAGCACACTCTTTCGTAGACATGTAGAAAACGATGCTCATCTTGTACGATGAGATTCTACGATGCTCATCTTGTACGATGAGA-----------------------------GAAGAATATTTCTTCCATGATGCAACAGAGAACAACAAAGATGATTCTGTATCTTGTAGTGGCAGTAGCAAACCACATCTGAAGAAGCGACAT
>Ms-0
GCCTTCTCTTGCAATGCCCTCGCGTCTCTACACCACAAGAAAAATGATACGAGACTATGGTTAGGTTGATTAGGCCACGGTTAGGAAA-TTTAATTAATTAGTTTTGGTGTTATGGGTTTCTTTTAATCATGGGTTTTGGAAGTTTTACTTTTAGAATTAGGTTTGAGGTTTCTTTTTACACAATGTATTGTGGCCTATATAAGGTCTCTTCTTCTTAATGAAAGAACCAAACTCCAACAGTTAGCCTAATTCTCTAAGAGAGAGTTGGGTTAAAAGGAAACTTTTGCTTAAAAACTTTGTGGCCCTGTTAATTCACGAGGCCCATATCTTGAACAGCCCATAACAATGACATTATCACATTAAGATGAAATAAGCTCAATTAAGGGAGTTGAACCAGCACACTCTTTCGTAGACATGTAGAAAACGATGCTCATCTTGTACGATGAGATTCTACGATGCTCATCTTGTACGATGAGA-----------------------------GAAGAATATTTCTTCCATGATGCAACAGAGAACAACAAAGATGATTCTGTATCTTGTAGTGGCAGTAGCAAACCACATCTGAAGAAGCGACAT
>NFC-5
GCCTTCTCTTGCAATGCCCTCGCGTCTCTACACCACAAGAAAAATGATACGAGACTATGGTTAGGTTGATTAGGCCACGGTTAGGAAA-TTTAATTAATTAGTTTTGGTGTTATGGGTTTCTTTTAATCATGGGTTTTGGAAGTTTTACTTTTAGAATTAGGTTTGAGGTTTCTTTTTACACAATGTATTGTGGCCTATATAAGGTCTCTTCTTCTTAATGAAAGAACCAAACTCCAACAGTTAGCCTAATTCTCTAAGAGAGAGTTGGGTTAAAAGGAAACTTTTGCTTAAAAACTTTGTGGCCCTGTTAATTCACGAGGCCCATATCTTGAACAGCCCATAACAATGACATTATCACATTAAGATGAAATAAGCTCAATTAAGGGAGTTGAACCAGCACACTCTTTCGTAGACATGTAGAAAACGATGCTCATCTTGTACGATGAGATTCTACGATGCTCATCTTGTACGATGAGA-----------------------------GAAGAATATTTCTTCCATGATGCAACAGAGAACAACAAAGATGATTCTGTATCTTGTAGTGGCAGTAGCAAACCACATCTGAAGAAGCGACAT
>Wu-0
GCCTTCTCTTGCAATGCCCTCGCGTCTCTACACCACAAGAAAAATGATACGAGACTATGGTTAGGTTGATTAGGCCACGGTTAGGAAA-TTTAATTAATTAGTTTTGGTGTTATGGGTTTCTTTTAATCATGGGTTTTGGAAGTTTTACTTTTAGAATTAGGTTTGAGGTTTCTTTTTACACAATGTATTGTGGCCTATATAAGGTCTCTTCTTCTTAATGAAAGAACCAAACTCCAACAGTTAGCCTAATTCTCTAAGAGAGAGTTGGGTTAAAAGGAAACTTTTGCTTAAAAACTTTGTGGCCCTGTTAATTCACGAGGCCCATATCTTGAACAGCCCATAACAATGACATTATCACATTAAGATGAAATAAGCTCAATTAAGGGAGTTGAACCAGCACACTCTTTCGTAGACATGTAGAAAACGATGCTCATCTTGTACGATGAGATTCTACGATGCTCATCTTGTACGATGAGA-----------------------------GAAGAATATTTCTTCCATGATGCAACAGAGAACAACAAAGATGATTCTGTATCTTGTAGTGGCAGTAGCAAACCACATCTGAAGAAGCGACAT
>col
GCCTTCTCTTGCAATGCCCTCGCGTCTCTACACCACAAGAAAAATGATACGAGACTATGGTTAGATTGATTAGGCCACGGTTAGGACGTTTTAATTAATTAGTTTTGGTGTTATGGGTTTCTTTTAATCATGGGTTTTGGAAGTTTTACTTTTAGAATTAGGTTTGAGGTTTCTTTTTACACAATGTATTGTGGCCTATATAAGGTCTCTTCTTCTTAATGAAAGAACCAAACTCCAACAGTTAGCCTAATTCTCTAAGAGAGAGTTGGGTTAAAAGGAAACTTTTGCTTAAAAACTTTGTGGCCCTGTTAATTCACGAGGCCCATATCTTGAACAGCCCATAACAATGACATTATCACATTAAGATGAAATAAGCTCAATTAAGGGAGTTGAACCAGCACACTCTTTCGTAGACATGTAGAAAACGATGCTCATCTTGTACGATGAGATTCTACGATGCTCATCTTGTACGATGAGA-----------------------------GAAGAATATTTCTTCCATGATGCAACAGAGAACAACAAAGATGATTCTGTATCTTGTAGTGGCAGTAGCAAACCACATCTGAAGAAGCGACAT
>Lip-0
GCCTTCTCTTGCAATGCCCTCGCGTCTCTACACCACAAGAAAAATGATACGAGACTATGGTTAGATTGATTAGGCCACGGTTAGGACGTTTTAATTAATTAGTTTTGGTGTTATGGGTTTCTTTTAATCATGGGTTTTGGAAGTTTTACTTTTAGAATTAGGTTTGAGGTTTCTTTTTACACAATGTATTGTGGCCTATATAAGGTCTCTTCTTCTTAATGAAAGAACCAAACTCCAACAGTTAGCCTAATTCTCTAAGAGAGAGTTGGGTTAAAAGGAAACTTTTGCTTAAAAACTTTGTGGCCCTGTTAATTCACGAGGCCCATATCTTGAACAGCCCATAACAATGACATTATCACATTAAGATGAAATAAGCTCAATTAAGGGAGTTGAACCAGCACACTCTTTCGTAGACATGTAGAAAACGATGCTCATCTTGTACGATGAGATTCTACGATGCTCATCTTGTACGATGAGA-----------------------------GAAGAATATTTCTTCCATGATGCAACAGAGAACAACAAAGATGATTCTGTATCTTGTAGTGGCAGTAGCAAACCACATCTGAAGAAGCGACAT
>Tsu-0
GCCTTCTCTTGCAATGCCCTCGCGTCTCTACACCACAAGAAAAATGATACGAGACTATGGTTAGATTGATTAGGCCACGGTTAGGACGTTTTAATTAATTAGTTTTGGTGTTATGGGTTTCTTTTAATCATGGGTTTTGGAAGTTTTACTTTTAGAATTAGGTTTGAGGTTTCTTTTTACACAATGTATTGTGGCCTATATAAGGTCTCTTCTTCTTAATGAAAGAACCAAACTCCAACAGTTAGCCTAATTCTCTAAGAGAGAGTTGGGTTAAAAGGAAACTTTTGCTTAAAAACTTTGTGGCCCTGTTAATTCACGAGGCCCATATCTTGAACAGCCCATAACAATGACATTATCACATTAAGATGAAATAAGCTCAATTAAGGGAGTTGAACCAGCACACTCTTTCGTAGAGATGTAGAAAACGATGCTCATCTTGTACGATGAGATTCTACGATGCTCATCTTGTACGATGAGATTCTACGATGCTCATCTTGTACGATGAGAGAAGAATATTTCTTCCATGATGCAACAGAGAACAACAAAGATGATTCTGTATCTTGTAGTGGCAGTAGCAAACCACATCTGAAGAAGCGACAT
>Uod-7A
GCCTTCTCTTGCAATGCCCTCGCGTCTCTACACCACAAGAAAAATGATACGAGACTATGGTTAGATTGATTAGGCCACGGTTAGGACGTTTTAATTAATTAGTTTTGGTGTTATGGGTTTCTTTTAATCATGGGTTTTGGAAGTTTTACTTTTAGAATTAGGTTTGAGGTTTCTTTTTACACAATGTATTGTGGCCTATATAAGGTCTCTTCTTCTTAATGAAAGAACCAAACTCCAACAGTTAGCCTAATTCTCTAAGAGAGAGTTGGGTTAAAAGGAAACTTTTGCTTAAAAACTTTGTGGCCCTGTTAATTCACGAGGCCCATATCTTGAACAGCCCATAACAATGACATTATCACATTAAGATGAAATAAGCTCAATTAAGGGAGTTGAACCAGCACACTCTTTCGTAGACATGTAGAAAACGATGCTCATCTTGTACGATGAGATTCTACGATGCTCATCTTGTACGATGAGA-----------------------------GAAGAATATTTCTTCCATGATGCAACAGAGAACAACAAAGATGATTCTGTATCTTGTAGTGGCAGTAGCAAACCACATCTGAAGAAGCGACAT
>Bur-0
GCCTTCTCTTGCAATGCCCTCGCGTCTCTACACCACAAGAAAAATGATACGAGACTATGGTTAGGTTGATTAGGCCACGGTTAGGAAA-TTTAATTAATTAGTTTTGGTGTT-------TCTTTTAATCATGGGTTTTGGAAATTTTACTTTTAGAATTAGGTTTGAGGTTTCTTTTTTCACAAGGTATTGTGGCCTACATAAGTTCCCTTTTTCTTAATGAAAGAACCAAACTCCAACAGTTAACCTAATTCTCTAATAGAGAGTTGGGTTAAGAGGAAATTTTTGCTTAAAAATTTTGTGGCCCTGTTAATTCACGAGGCCCACATCTTGAACAGTCCATAACAATGACATTATCACATTAAGATGATATAAGCCCAATTAAGGGAGTTGAACCAGCACACTCTTTCGTAGACATGTAGAAAACGATGCTCATCTTGTACGATGAGA----------------------------------------------------------GAAGAATATTGCTTCCATGATGCAACATAGAACAACAGAGATGATTCAGTATGTTGTAGTGGCAGTAGCAAACCACATCTGAAGAAGCGATGG
>Got-7
GCCTTCTCTTGCAATGCCCTCGCGTCTCTACACCACAAGAAAAATGATACGAGACTATGGT-AGGTTGATTAGGCCACGGTTAAGACGTTTTAATTAATTAGTTTTGGTGTTATGGGTTTCTTTTAATCATGGGTTTTGGAAATTTTACTTTTAGAATTAGGTTTGAGGTTTCTTTTTTCACAAGGTATTGTGGCCTACATAAGTTCCCTTTTTCTTAATGAAAGAACCAAACTCCAACAGTTAACCTAATTCTCTAATAGAGAGTTGGGTTAAGAGGAAATTTTTGCTTAAAAATTTTGTGGCCCTGTTAATTCACGAGGCCCACATCTTGAACAGTCCATAACAATGACATTATCACATTAAGATGATATAAGCCCAATTAAGGGAGTTGAACCAGCACACTCTTTCGTAGACATGTAGAAAACGATGCTCATCTTGTACGATGAGA----------------------------------------------------------GAAGAATATTGCTTCCATGATGCAACATAGAACAACAGAGATGATTCAGTATGTTGTAGTGGCAGTAGCAAACCACATCTGAAGAAGCGATGG
>Mz-0
GCCTTCTCTTGCAATGCCCTCGCGTCTCTACACCACAAGAAAAATGATACGAGACTATGGT-AGGTTGATTAGGCCACGGTTAAGACGTTTTAATTAATTAGTTTTGGTGTTATGGGTTTCTTTTAATCATGGGTTTTGGAAATTTTACTTTTAGAATTAGGTTTGAGGTTTCTTTTTTCACAAGGTATTGTGGCCTACATAAGTTCCCTTTTTCTTAATGAAAGAACCAAACTCCAACAGTTAACCTAATTCTCTAATAGAGAGTTGGGTTAAGAGGAAATTTTTGCTTAAAAATTTTGTGGCCCTGTTAATTCACGAGGCCCACATCTTGAACAGTCCATAACAATGACATTATCACATTAAGATGATATAAGCCCAATTAAGGGAGTTGAACCAGCACACTCTTTCGTAGACATGTAGAAAACGATGCTCATCTTGTACGATGAGA----------------------------------------------------------GAAGAATATTGCTTCCATGATGCAACATAGAACAACAGAGATGATTCAGTATGTTGTAGTGGCAGTAGCAAACCACATCTGAAGAAGCGATGG
>Sorbo
GCCTTCTCTTGCAATGCCCTCGCGTCTCTACACCACAAGAAAAATGATACGAGACTATGGTTAGGTTGATTAGGCCACGGTTAGGAAA-TTTAATTAATTAGTTT-GGTGTTATGGGTTTCTTTTAATCATGGGTTTTGGAAATTTTACTTTTAGAATTAGGTTTGAGGTTTCTTTTTTCACAAGGTATTGTGGCCTACATAAGTTCCCTTTTTCTTAATGAAAGAACCAAACTCCAACAGTTAACCTAATTCTCTAATAGAGAGTTGGGTTAAGAGGAAATTTTTGCTTAAAAATTTTGTGGCCCTGTTAATTCACGAGGCCCACATCTTGAACAGTCCATAACAATGACATTATCACATTAAGATGATATAAGCCCAATTAAGGGAGTTGAACCAGCACACTCTTTCGTAGACATGTAGAAAACGATGCTCATCTTGTACGATGAGA----------------------------------------------------------GAAGAATATTGCTTCCATGATGCAACATAGAACAACAGAGATGATTCAGTATGTTGTAGTGGCAGTAGCAAACCACATCTGAAGAAGCGATGG
>Ws-0
GCCTTCTCTTGCAATGCCCTCGCGTCTCTACACCACAAGAAAAATGATACGAGACTATGGTTAGGTTGATTAGGCCACGGTTAGGAAA-TTTAATTAATTAGTTTTGGTGTTATGGGTTTCTTTTAATCATAGGTTTTGGAAATTTTACTTTTAGAATTAGGTTTGAGGTTTCTTTTTTCACAAGGTATTGTGGCCTACATAAGTTCCCTTTTTCTTAATGAAAGAACCAAACTCCAACAGTTAACCTAATTCTCTAATAGAGAGTTGGGTTAAGAGGAAATTTTTGCTTAAAAATTTTGTGGCCCTGTTAATTCACGAGGCCCACATCTTGAACAGTCCATAACAATGACATTATCACATTAAGATGATATAAGCCCAATTAAGGGAGTTGAACCAGCACACTCTTTCGTAGACATGTAGAAAACGATGCTCATCTTGTACGATGAGA----------------------------------------------------------GAAGAATATTGCTTCCATGATGCAACATAGAACAACAGAGATGATTCAGTATGTTGTAGTGGCAGTAGCAAACCACATCTGAAGAAGCGATGG
>Pu2-23
GCCTTCTCTTGCAATGCCCTCGCGTCTCTACACCACAAGAAAAATGATACGAGACTATGGTTAGGTTGATTAGGCCACGGTTAGGAAA-TTTAATTAATTAGTTTTGGTGTTATGGGTTTCTTTTAATCATGGGTTTTGGAAATTTTACTTTTAGAATTAGGTTTGAGGTTTCTTTTTTCACAAGGTATTGTGACCTACATAAGTTCCCTTTTTCTTAATGAAAGAACCAAACTCCAACAGTTAACCTAATTCTCTAATAGAGAGTTGGGTTAAGAGGAAATTTTTGCTTAAAAATTTTGTGGCCCTGTTAATTCACGAGGCCCACATCTTGAACAGTCCATAACAATGACATTATCACATTAAGATGATATAAGCCCAATTAAGGGAGTTGAACCAGCACACTCTTTCGTAGACATGTAGAAAACGATGCTCATCTTGTACGATGAGA----------------------------------------------------------GAAGAATATTGCTTCCATGATGCAACATAGAACAACAGAGATGATTCAGTATGTTGTAGTGGCAGTAGCAAACCACATCTGAAGAAGCGATGG
>Up14
GCCTTCTCTTGCAATGCCCTCGCGTCTCTACACCACAAGAAAAATGATACGAGACTATGGTTAGGTTGATTAGGCCACGGTTAGGAAA-TTTAATTAATTAGTTTTGGTGTTATGGGTTTCTTTTAATCATGGGTTTTGGAAATTTTACTTTTAGAATTAGGTTTGAGGTTTCTTTTTTCACAAGGTATTGTGGCCTACATAAGTTCCCTTTTTCTTAATGAAAGAACCAAACTCCAACAGTTAACCTAATTCTCTAATAGAGAGTTGGGTTAAGAGGAAATTTTTGCTTAAAAATTTTGTGGCCCTGTTAATTCACGAGGCCCACATCTTGAACAGTCCATAACAATGACATTATCACATTAAGATGATATAAGCCCAATTAAGGGAGTTGAACCAGCACACTCTTTCGTAGACATGTAGAAAACGATGCTCATCTTGTACGATGAGA----------------------------------------------------------GAAGAATATTGCTTCCATGATGCAACATAGAACAACAGAGATGATTCAGTATGTTGTAGTGGCAGTAGCAAACCACATCTGAAGAAGCGATGG
>Ler-0
GCCTTCTCTTGCAATGCCCTCGCGTCTCTACACCACAAGAAAAATGATACGAGACTATGGTTAGGTTGATTAGGCCACGGTTAGGAAA-TTTAATTAATTAGTTTTGGTGTT-------TCTTTTAATCATGGGTTTTGGAAATTTTACTTTTAGAATTAGGTTTGAGGTTTCTTTTTTCACAAGGTATTGTGGCCTACATAAGTTCCCTTTTTCTTAATGAAAGAACCAAACTCCAACAGTTAACCTAATTCTCTAATAGAGAGTTGGGTTAAGAGGAAATTTTTGCTTAAAAATTTTGTGGCCCTGTTAATTCACGAGGCCCACATCTTGAACAGTCCATAACAATGACATTATCACATTAAGATGATATAAGCCCAATTAAGGGAGTTGAACCAGCACACTCTTTCGTAGACATGTAGAAAACGATGCTCATCTTGTACGATGAGA----------------------------------------------------------GAAGAATATTGCTTCCATGATGCAACATAGAACAACAGAGATGATTCAGTATGTTGTAGTGGCAGTAGCAAACCACATCTGAAGAAGCGATGG
