# Supplementary material for: Insertions/Deletions-Associated Nucleotide Polymorphism in Arabidopsis thaliana
Source: Front Plant Sci. 2016 Nov 30;7:1792. doi: 10.3389/fpls.2016.01792 (PMC5127803; doi:10.3389/fpls.2016.01792)
Supplement: Supplementary file 5 [file DataSheet1.ZIP › Supplementary.data.sheet.1/NRD4.JR.fas]

>Col-0
AGTGTATTTGATGTGTTCTCACCGCAGATTGCATTCTTTCTGCAACCTAGTCACGACTGTATAGTAGAATGTCTTCCTACCTGCCAGTCTGAAAACAACCCTCCCAAGTAAGGACTTAACTTCTTTAA----CTTGTTACATTGAGACATTGGACATGTAACAATGTACTAACGACGTTAATTAATTATGTGTGCGTAGATATCCAGCTATAAAATGTTCAACGTACCTCACTCAACGTTACCAGGATTCACAAGTGGATTTGAGCATCTACAAAAAATAGACCTAAGTGAAAGTCTTTTGAATCTATTTGCACAATACATCTAGTAAAGTAGTTCGACATATATAATAA-TCTAACAC--TGGAAATGTATTTGATGTGTTCTATCTCTCTCTCTCTCTCTCTCTCTCTCTCTCTCTATG-ATCCGAAGGAATGGT-CTCTACTTGTGATGAGTGTAGTGGAGTCACATTACATGTTATATTTGTGCTTGGAGACATATTTGTTCTATGGATTCTCTAAGAAATTTTAAAACGGGTTGAGATTTTACTATTTGATAGTTTTGTATACTTGTATTGAAACATTATGCATGGAATCTATCG
>Tsu-0
AGTGTATTTGATGTGTTCTCACCGCAGATTGCATTCTTTCTGCAACCTAGTCACGACTGTATAGTAGAATGTCTTCCTACCTGCCAGTCTGAAAACAACCCTCCCAAGTAAGGACTTAACTTCTTTAA----CTTGTTACATTGAGACATTGGACATGTAACAATGTACTAACGACGTTAATTAATTATGTGTGCGTAGATATCCAGCTATAAAATGTTCAACGTACCTCACTCAACGTTACCAGGATTCACAAGTGGATTTGAGCATCTACAAAAAATAGACCTAAGTGAAAGTCTTTTGAATCTATTTGCACAATACATCTAGTAAAGTAGTTCGACATATATAATAA-TCTAACAC--TGGAAATGTATTTGATGTGTTCTATCTCTCTCTCTCTCTCTCTCTCTCTCTCTCTCTATG-ATCCGAAGGAATGGT-CTCTACTTGTGATGAGTGTAGTGGAGTCACATTACATGTTATATTTGTGCTTGGAGACATATTTGTTCTATGGATTCTCTAAGAAATTTTAAAACGGGTTGAGATTTTACTATTTGATAGTTTTGTATACTTGTATTGAAACATTATGCATGGAATCTATCG
>Zu
AGTGTATTTGATGTGTTCTCACCGCAGATTGCATTCTTTCTGCAACCTAGTCACGACTGTATAGTAGAATGTCTTCCTACCTGCCAGTCTGAAAACAACCCTCCCAAGTAAGGACTTAACTTCTTTAA----CTTGTTACATTGAGACATTGGACATGTAACAATGTACTAACGACGTTAATTAATTATGTGTGCGTAGATATCCAGCTATAAAATGTTCAACGTACCTCACTCAACGTTACCAGGATTCACAAGTGGATTTGAGCATCTACAAAAAATAGACCTAAGTGAAAGTCTTTTGAATCTATTTGCACAATACATCTAGTAAAGTAGTTCGACATATATAATAA-TCTAACAC--TGGAAATGTATTTGATGTGTTCTATCTCTCTCTCTCTCTCTCTCTCTCTCTCTCTCTATG-ATCCGAAGGAATGGT-CTCTACTTGTGATGAGTGTAGTGGAGTCACATTACATGTTATATTTGTGCTTGGAGACATATTTGTTCTATGGATTCTCTAAGAAATTTTAAAACGGGTTGAGATTTTACTATTTGATAGTTTTGTATACTTGTATTGAAACATTATGCATGGAATCTATCG
>Kz-13
AGTGTATTTGATGTGTTCTCACCGCAGATTGCATTCTTTCTGCAACCTAGTCACGACTGTATAGTAGAATGTCTTCCTACCTGCCAGTCTGAAAACAACCCTCCCAAGTAAGGACTTAACTTCTTTAA----CTTGTTACATTGAGACATTGGACATGTAACAATGTACTAACGACGTTAATTAATTATGTGTGCGTAGATATCCAGCTATAAAATGTTCAACGTACCTCACTCAACGTTACCAGGATTCACAAGTGGATTTGAGCATCTACAAAAAATAGACCTAAGTGAAAGTCTTTTGAATCTATTTGCACAATACATCTAGTAAAGTAGTTCGACATATATAATAA-TCTAACAC--TGGAAATGTATTTGATGTGTTCTATCTCTCTCTCTCTCTCTCTCTCTCTCTCTCTCTATG-ATCCGAAGGAATGGT-CTCTACTTGTGATGAGTGTAGTGGAGTCACATTACATGTTATATTTGTGCTTGGAGACATATTTGTTCTATGGATTCTCTAAGAAATTTTAAAACGGGTTGAGATTTTACTATTTGATAGTTTTGTATACTTGTATTGAAACATTATGCATGGAATCTATCG
>Kas-1
AGTGTATTTGATGTGTTCTCACCGCAGATTGCATTCTTTCTGCAACCTAGTCACGACTGTATAGTAGAATGTCTTCCTACCTGCCAGTCTGAAAACAACCCTCCCAAGTAAGGACTTAACTTCTTTAA----CTTGTTACATTGAGACATTGGACATGTAACAATGTACTAACGACGTTAATTAATTATGTGTGCGTAGATATCCAGCTATAAAATGTTCAACGTACCTCACTCAACGTTACCAGGATTCACAAGTGGATTTGAGCATCTACAAAAAATAGACCTAAGTGAAAGTCTTTTGAATCTATTTGCACAATACATCTAGTAAAGTAGTTCGACATATATAATAA-TCTAACAC--TGGAAATGTATTTGATGTGTTCTATCTCTCTCTCTCTCTCTCTCTCTCTCTCTCTCTATG-ATCCGAAGGAATGGT-CTCTACTTGTGATGAGTGTAGTGGAGTCACATTACATGTTATATTTGTGCTTGGAGACATATTTGTTCTATGGATTCTCTAAGAAATTTTAAAACGGGTTGAGATTTTACTATTTGATAGTTTTGTATACTTGTATTGAAACATTATGCATGGAATCTATCG
>Ab-27
AGTGTATTTGATGTGTTCTCACCGCAGATTGCATTCTTTCTGCAACCGAGTCATGACTGTATAGTAGAATGTCTTCCTACCTGCCAGTCTGAAAACAACCCTCCCAAGTAAGGACTTAACTTCTTTAATTACCTTGTTACATTGAGACATTGGACATGTAACAATGTCTTAACGACGTTAATTAATTATGTGTGCGTAGATATCCAGCTATCAAATGTTCAACGTACCTCACCCAACGTTACCAGGATTCTCAAGTGGATTTGAGCATGTACAAAAAATAGACCTAAG-GAAAGTCTTTTGAATAT-TTTGCACAATACAGCTAGTAAAGGAGTTCGACATATATAATAAATCTATAACACTGGAAATGTATTTGATGTGTTCTCTCTCTCTCTCTCTCTCTCTCTCTCTCTCTCTCTATGGATCCGAAGGAATGGTTCTGTATTTGTGATAAGTGTAGTAGAGTCACTTTACATGTTATATTTGTGCTTGGAGACATATTTGTTCTACCGATTCTTTAAGAAAATTTAAAACGGGTTGAGATTTTGCTATTTGATAGTTTTGTATAATTGTATTGAAACATTTTGCATGGAATCTATCG
>Up14
AGTGTATTTGATGTGTTCTCACCGCAGATTGCATTCTTTCTGCAACCGAGTCATGACTGTATAGTAGAATGTCTTCCTACCTGCCAGTCTGAAAACAACCCTCCCAAGTAAGGACTTAACTTCTTTAATTACCTTGTTACATTGAGACATTGGACATGTAACAATGTCTTAACGACGTTAATTAATTATGTGTGCGTAGATATCCAGCTATCAAATGTTCAACGTACCTCACCCAACGTTACCAGGATTCTCAAGTGGATTTGAGCATGTACAAAAA---GACCTAAG-GAAAGTCTTTTGAATAT-TTTGCACAATACAGCTAGTAAAGGAGTTCGACATATATAATAAATCTATAACACTGGAAATGTATTTGATGTGTTCTCTCTCTCTCTCTCTCTCTCTCTCTCTCTCTCTCTATGGATCCGAAGGAATGGTTCTGTATTTGTGATAAGTGTAGTAGAGTCACTTTACATGTTATATTTGTGCTTGGAGACATATTTGTTCTACCGATTCTTTAAGAAAATTTAAAACGGGTTGAGATTTTGCTATTTGATAGTTTTGTATAATTGTATTGAAACATTTTGCATGGAATCTATCG
>Ler
AGTGTATTTGATGTGTTCTCACCGCAGATTGCATTCTTTCTGCAACCGAGTCATGACTGTATAGTAGAATGTCTTCCTACCTGCCAGTCTGAAAACAACCCTCCCAAGTAAGGACTTAACTTCTTTAATTACCTTGTTACATTGAGACATTGGACATGTAACAATGTCTTAACGACGTTAATTAATTATGTGTGCGTAGATATCCAGCTATCAAATGTTCAACGTACCTCACCCAACGTTACCAGGATTCTCAAGTGGATTTGAGCATGTACAAAAA---GACCTAAG-GAAAGTCTTTTGAATAT-TTTGCACAATACAGCTAGTAAAGGAGTTCGACATATATAATAAATCTATAACACTGGAAATGTATTTGATGTGTTCTCTCTCTCTCTCTCTCTCTCTCTCTCTCTCTCTCTATGGATCCGAAGGAATGGTTCTGTATTTGTGATAAGTGTAGTAGAGTCACTTTACATGTTATATTTGTGCTTGGAGACATATTTGTTCTACCGATTCTTTAAGAAAATTTAAAACGGGTTGAGATTTTGCTATTTGATAGTTTTGTATAATTGTATTGAAACATTTTGCATGGAATCTATCG
>Lov-1
AGTGTATTTGATGTGTTCTCACCGCAGATTGCATTCTTTCTGCAACCGAGTCATGACTGTATAGTAGAATGTCTTCCTACCTGCCAGTCTGAAAACAACCCTCCCAAGTAAGGACTTAACTTCTTTAATTACCTTGTTACATTGAGACATTGGACATGTAACAATGTCTTAACGACGTTAATTAATTATGTGTGCGTAGATATCCAGCTATCAAATGTTCAACGTACCTCACCCAACGTTACCAGGATTCTCAAGTGGATTTGAGCATGTACAAAAA---GACCTAAG-GAAAGTCTTTTGAATAT-TTTGCACAATACAGCTAGTAAAGGAGTTCGACATATATAATAAATCTATAACACTGGAAATGTATTTGATGTGTTCTCTCTCTCTCTCTCTCTCTCTCTCTCTCTCTCTCTATGGATCCGAAGGAATGGTTCTGTATTTGTGATAAGTGTAGTAGAGTCACTTTACATGTTATATTTGTGCTTGGAGACATATTTGTTCTACCGATTCTTTAAGAAAATTTAAAACGGGTTGAGATTTTGCTATTTGATAGTTTTGTATAATTGTATTGAAACATTTTGCATGGAATCTATCG
