# Supplementary material for: Insertions/Deletions-Associated Nucleotide Polymorphism in Arabidopsis thaliana
Source: Front Plant Sci. 2016 Nov 30;7:1792. doi: 10.3389/fpls.2016.01792 (PMC5127803; doi:10.3389/fpls.2016.01792)
Supplement: Supplementary file 5 [file DataSheet1.ZIP › Supplementary.data.sheet.1/NRD5.JR.fas]

>Col-0
TTGTTTTAGTTTCGATTTTTTTATTTCTAGGAACTTTGCACGTTGTGGTAATCTCGCGTACAACTATTGAGTATCAAAACATATTTTCAGAGTTCTATTCTACCGATACAAAAGATTTTGTTTGAGCAAAAAATAACACTTAACCTCGGGTTCAAGCTTGTTAATGTTTTAATTCATGTCACCGAGTTTTGCTTTGTTCATTTTGCGACTACGACCAATAGTCAATGGATCCAACGACTAATCGAGCAAAA-CTTTCATTCATTAAATTTTTTCAGCGATTAATCA--TTTTTTTTACTATATTTTTAGGGATAGTGAAAAAGAGTGGTAAACGTAAAACTTTGAGCTTTTTGATTGATCAAGTTTATATATATACTATCGTCTTAAAAAGCCCATTATGGGCTAAATTTAGGCCGGGCTACAAGCCCAGAAAAGAAACGAGTCTTTCATACAAAACTGGTTCAGATTTGGTCACTCTCTGACGCGAGAACTAGTCTCACCAG---ACAACAACAACAACAAAACTTAAGGGAAAGATAATCGTTTGTCTGTGC----AGAGAGAGAGAGAGAGAAAATGAGGTTGTTCGATCCATGGCC
>Ms-0
TTGTTTTAGTTTCGATTTTTTTATTTCTAGGAACTTTGCACGTTGTGGTAATCTCGCGTACAACTATTGAGTATCAAAACATATTTTCAGAGTTCTATTCTACCGATACAAAAGATTTTGTTTGAGCAAAAAATAACACTTAACCTCGGGTTCAAGCTTGTTAATGTTTTAATTCATGTCACCGAGTTTTGCTTTGTTCATTTTGCGACTACGACCAATAGTCAATGGATCCAACGACTAATCGAGCAAAA-CTTTCATTCATTAAATTTTTTCAGCGATTAATCA--TTTTTTTTACTATATTTTTAGGGATAGTGAAAAAGAGTGGTAAACGTAAAACTTTGAGCTTTTTGATTGATCAAGTTTATATATATACTATCGTCTTAAAAAGCCCATTATGGGCTAAATTTAGGCCGGGCTACAAGCCCAGAAAAGAAACGAGTCTTTCATACAAAACTGGTTCAGATTTGGTCACTCTCTGACGCGAGAACTAGTCTCACCAG---ACAACAACAACAACAAAACTTAAGGGAAAGATAATCGTTTGTCTGTGC----AGAGAGAGAGAGAGAGAAAATGAGGTTGTTCGATCCATGGCC
>Ws-0
TTGTTTTAGTTTCGATTTTTTTATTTCTAGGAACTTTGCACGTTGTGGTAATCTCGCGTACAACTATTGAGTATCAAAACATATTTTCAGAGTTCTATTCTACCGATACAAAAGATTTTGTTTGAGCAAAAAATAACACTTAACCTCGGGTTCAAGCTTGTTAATGTTTTAATTCATGTCACCGAGTTTTGCTTTGTTCATTTTGCGACTACGACCAATAGTCAATGGATCCAACGACTAATCGAGCAAAA-CTTTCATTCATTAAATTTTTTCAGCGATTAATCA--TTTTTTTTACTATATTTTTAGGGATAGTGAAAAAGAGTGGTAAACGTAAAACTTTGAGCTTTTTGATTGATCAAGTTTATATATATACTATCGTCTTAAAAAGCCCATTATGGGCTAAATTTAGGCCGGGCTACAAGCCCAGAAAAGAAACGAGTCTTTCATACAAAACTGGTTCAGATTTGGTCACTCTCTGACGCGAGAACTAGTCTCACCAG---ACAACAACAACAACAAAACTTAAGGGAAAGATAATCGTTTGTCTGTGC----AGAGAGAGAGAGAGAGAAAATGAGGTTGTTCGATCCATGGCC
>Wu-0
TTGTTTTAGTTTCGATTTTTTTATTTCTAGGAACTTTGCACGTTGTGGTAATCTCGCGTACAACTATTGAGTATCAAAACATATTTTCAGAGTTCTATTCTACCGATACAAAAGATTTTGTTTGAGCAAAAAATAACACTTAACCTCGGGTTCAAGCTTGTTAATGTTTTAATTCATGTCACCGAGTTTTGCTTTGTTCATTTTGCGACTACGACCAATAGTCAATGGATCCAACGACTAATCGAGCAAAA-CTTTCATTCATTAAATTTTTTCAGCGATTAATCA--TTTTTTTTACTATATTTTTAGGGATAGTGAAAAAGAGTGGTAAACGTAAAACTTTGAGCTTTTTGATTGATCAAGTTTATATATATACTATCGTCTTAAAAAGCCCATTATGGGCTAAATTTAGGCCGGGCTACAAGCCCAGAAAAGAAACGAGTCTTTCATACAAAACTGGTTCAGATTTGGTCACTCTCTGACGCGAGAACTAGTCTCACCAG---ACAACAACAACAACAAAACTTAAGGGAAAGATAATCGTTTGTCTGTGC----AGAGAGAGAGAGAGAGAAAATGAGGTTGTTCGATCCATGGCC
>ANH-3
TTGTTTTAGTTTCGATTTTTTTATTTCTAGGAACTTTGCACGTTGTGGTAATCTCGCGTACAACTATTGAGTATCAAAACATATTTTCAGAGTTCTATTCTACCGATACAAAAGATTTTGTTTGAGCAAAAAATAACACTTAACCTCGGGTTCAAGCTTGTTAATGTTTTAATTCATGTCACCGAGTTTTGCTTTGTTCATTTTGCGACTACGACCAATAGTCAATGGATCCAACGACTAATCGAGCAAAA-CTTTCATTCATTAAATTTTTTCAGCGATTAATCA-TTTTTTTTTACTATATTTTTAGGGATAGTGAAAAAGAGTGGTAAACGTAAAACTTTGAGCTTTTTGATTGATCAAGTTTATATATATACTATCGTCTTAAAAAGCCCATTATGGGCTAAATTTAGGCCGGGCTACAAGCCCAGAAAAGAAACGAGTCTTTCATACAAAACTGGTTCAGATTTGGTCACTCTCTGACGCGAGAACTAGTCTCACCAG---ACAACAACAACAACAAAACTTAAGGGAAAGATAATCGTTTGTCTGTGC----AGAGAGAGAGAGAGAGAAAATGAGGTTGTTCGATCCATGGCC
>Ab-27
TTGTTTTAGTTTCGATTTTTTTATTTTTAGGAACTTTGCACGTTGTGGTAATCTCGCGTACAACTATTGAGTATCAAAACATATTTTCAGAGTTCTATTCTACCGATACAAAAGATTTTGTTTGAGCAAAAAATAACACTTAACCTCGGTTTCAAGCTTGTTAATGTTTTCATTCATGTCACCGAGTTTTGCTTTGTTCATTTTGCGACTACGACCAAT-------TTATCCAACGACTAATCGAGCAAAAAATTTCATTCATTTA--TTTTTCAGCGATCAATCA--TTTTTTTTACTATATTTGTAGGGAGAGTGAAAAAGAGTGGTAAACGTAAAACTTTGAGCTTTTTGATTGATCAAGTTTATATATATACTATCGTCTTAAAAAGCCCATTCTGGGCTAAATTTAGGCCGGGCTACAAGCCCAGAAAAGAAACGAGTCTTTTATACAAAACTGGTTCAGATTTGGTCACTCTCTGACGCGAGAACTAGTCTCACCAG---ACAACAACAACAACAAAACTTAAGGGAAAGATAATCGTTTGTCTGTGC--AGAGAGAGAGAGAGAGAGAAAATGAGGTTGTTCGATCCATGGCC
>Ler-0
TTGTTTTAGTTTCGATTTTTTTATTTTTAGGAACTTTGCACGTTGTGGTAATCTCGCGTACAACTATTGAGTATCAAAACATATTTTCAGAGTTCTATTCTACCGATACAAAAGATTTTGTTTGAGCAAAAAATAACACTTAACCTCGGTTTCAAGCTTGTTAATGTTTTCATTCATGTCACCGAGTTTTGCTTTGTTCATTTTGCGACTACGACCAAT-------TTATCCAACGACTAATCGAGCAAAAAATTTCATTCATTTA--TTTTTCAGCGATCAATCAA-TTTTTTTTACTATATTTGTAGGGAGAGTGAAAAAGAGTGGTAAACGTAAAACTTTGAGCTTTTTGATTGATCAAGTTTATATATATACTATCGTCTTAAAAAGCCCATTCTGGGCTAAATTTAGGCCGGGCTACAAGCCCAGAAAAGAAACGAGTCTTTTATACAAAACTGGTTCAGATTTGGTCACTCTCTGACGCGAGAACTAGTCTCACCAG---ACAACAACAACAACAAAACTTAAGGGAAAGATAATCGTTTGTCTGTGC--AGAGAGAGAGAGAGAGAGAAAATGAGGTTGTTCGATCCATGGCC
>SQ-1
TTGTTTTAGTTTCGATTTTTTTATTTTTAGGAACTTTGCACGTTGTGGTAATCTCGCGTACAACTATTGAGTATCAAAACATATTTTCAGAGTTCTATTCTACCGATACAAAAGATTTTGTTTGAGCAAAAAATAACACTTAACCTCGGGTTCAAGCTTGTTAATGTTTTCATTCATGTCACCGAGTTTTGCTTTGTTCATTTTGCGACTACGACCAAT-------TTATCCAACGACTAATCGAGCAAAAAATTTCATTCATTTA--TTTTTCAGCGATCAATCAA-TTTTTTTTACTATATTTGTAGGGAGAGTGAAAAAGAGTGGTAAACGTAAAACTTTGAGCTTTTTGATTGATCAAGTTTATATATATACTATCGTCTTAAAAAGCCCATTATGGGCTAAATTTAGGCCGGGCTACAAGCCCAGAAAAGAAACGAGTCTTTTATACAAAACTGGTTCAGATTTGGTCACTCTCTGACGCGAGAACTAGTCTCACCAGACAACAACAACAACAACAAAACTTAAGGGAAAGATAATCGTTTGTCTGTGCAGAGAGAGAGAGAGAGAGAGAAAATGAGGTTGTTCGATCCATGGCC
>Est-1
TTGTTTTAGTTTCGATTTTTTTATTTCTAGGAACTTTGCACGTTGTGGTAATCTCGCGTACAACTATTGAGTATCAAAACATATTTTCAGAGTTCTATTCTACCGATACAAAAGATTTTGTTTGAGCAAAAAATAACACTTAACCTCGGTTTCAAGCTTGTTAATGTTTTAATGCATGTCAACGAGTTTGGCTTTGTTCATTT-GCGACTACGATCAATAGTCAATGGATCCAACGACTAATCGAGCAAAA-TTTTCATTCATTAAATTTTTTCAGCGATCAATCAAATTTTTTTTACTATATTTGTAGGGAGAGTGAAAAAGAGTGGTAAACGTAAAACTTTGAGCTTTTTGATTGATCAAGTTTATATATATACTATCGTCTTAAAAAGCCCATTATGGGCTAAATTTAGGCCGGGCTACAAGCCCAGAAAAGAAACGAGTCTTTTATACAAAACTGGTTCAGATTTGGTCACTCTCTGACGCGAGAACTAGTCTCACCAGACAACAACAACAACAACAAAACTTAAGGGAAAGATAATCGTTTGTCTGTGC--AGAGAGAGAGAGAGAGAGAAAATGAGGTTGTTCGATCCATGGCC
