# Supplementary material for: Insertions/Deletions-Associated Nucleotide Polymorphism in Arabidopsis thaliana
Source: Front Plant Sci. 2016 Nov 30;7:1792. doi: 10.3389/fpls.2016.01792 (PMC5127803; doi:10.3389/fpls.2016.01792)
Supplement: Supplementary file 5 [file DataSheet1.ZIP › Supplementary.data.sheet.1/NRD6.JR.fas]

>COL-0
GGAATCAATGACAATTGCTAGTGAAAGTTACATAAATTACGCGTCCCTAGCTTAGATGCTCTCTTGGTCTTTGTAATAAACCTACTATTCTTCCGAATGTGCTCAATATAGGCGGGTGGACAGAGTAGAATCTATGATGTGTTGTGTATGTCCTGAGCTTTAAATCTCAAATTTATTGCTGGGAACAAAGGTGTCATCCCCTGTTCGATGTGTTTACTTCTTACATGTCTTATATACATCACAAGTCCCTGCATGGCTAGAGAAAGTTGTTTATAGAGCTATACACATCTATGATTCCTAAAGAATGTCGAAGCTTAAGAAAAAGAATCTAGTGGGCTTCCAGAATGAAAATTTAAGTAGGGTGCCCACCTGCCTATCTTAGTTTCAGGTTTTAACTTGCAATTATAGAGTTTCTATTATTAGATTGAAGTTCAAGCTTTGTTAGGACATCTGATCTTATTCATAAAATAATATTTCTAATCAGGCTAGGGTTTGTGTTCTGGAGACCTTGTTTCTGCTACTTTTTTAGGTATCATAAATAACTATTTCGTCTTGGCATTGTACTTTAGGTTTACATCTTTCTAAACTGCTAAGTCGTCC
>AB27
GGAATCAATGACAATTGCTAGTGAAAGTTACATAAATTACGCGTCCCTAGCTTAGATGCTCTCTTGGTCTTTGTAATAAACCTACTATTCTTCCGAATGTGCTCAATATAGGCGGGTGGACAGAGTAGAATCTATGATGTGTTGTGTATGTCCTGAGCTTTAAATCTCAAATTTATTGCTGGGAACAAAGGTGTCATCCCCTGTTCGATGTGTTTACTTCTTACATGTCTTATATACATCACAAGTCCCTGCATGGCTAGAGAAAGTTGTTTATAGAGCTATACACATCTATGATTCCTAAAGAATGTCGAAGCTTAAGAAAAAGAATCTAGTGGGCTTCCAGAATGAAAATTTAAGTAGGGTGCCCACCTGCCTATCTTAGTTTCAGGTTTTAACTTGCAATTATAGAGTTTCTATTATTAGATTGAAGTTCAAGCTTTGTTAGGACATCTGATCTTATTCATAAAATAATATTTCTAATCAGGCTAGGGTTTGTGTTCTGGAGACCTTGTTTCTGCTACTTTTTTAGGTATCATAAATAACTATTTCGTCTTGGCATTGTACTTTAGGTTTACATCTTTCTAAACTGCTAAGTCGTCC
>C24
GGAATCAATGACAATTGCTAGTGAAAGTTACATAAATTACGCGTCCCTAGCTTAGATGCTCTCTTGGTCTTTGTAATAAACCTACTATTCTTCCGAATGTGCTCAATATAGGCGGGTGGACAGAGTAGAATCTATGATGTGTTGTGTATGTCCTGAGCTTTAAATCTCAAATTTATTGCTGGGAACAAAGGTGTCATCCCCTGTTCGATGTGTTTACTTCTTACATGTCTTATATACATCACAAGTCCCTGCATGGCTAGAGAAAGTTGTTTATAGAGCTATACACATCTATGATTCCTAAAGAATGTCGAAGCTTAAGAAAAAGAATCTAGTGGGCTTCCAGAATGAAAATTTAAGTAGGGTGCCCACCTGCCTATCTTAGTTTCAGGTTTTAACTTGCAATTATAGAGTTTCTATTATTAGATTGAAGTTCAAGCTTTGTTAGGACATCTGATCTTATTCATAAAATAATATTTCTAATCAGGCTAGGGTTTGTGTTCTGGAGACCTTGTTTCTGCTACTTTTTTAGGTATCATAAATAACTATTTCGTCTTGGCATTGTACTTTAGGTTTACATCTTTCTAAACTGCTAAGTCGTCC
>GU-0
GGAATCAATGACAATTGCTAGTGAAAGTTACATAAATTACGCGTCCCTAGCTTAGATGCTCTCTTGGTCTTTGTAATAAACCTACTATTCTTCCGAATGTGCTCAATATAGGCGGGTGGACAGAGTAGAATCTATGATGTGTTGTGTATGTCCTGAGCTTTAAATCTCAAATTTATTGCTGGGAACAAAGGTGTCATCCCCTGTTCGATGTGTTTACTTCTTACATGTCTTATATACATCACAAGTCCCTGCATGGCTAGAGAAAGTTGTTTATAGAGCTATACACATCTATGATTCCTAAAGAATGTCGAAGCTTAAGAAAAAGAATCTAGTGGGCTTCCAGAATGAAAATTTAAGTAGGGTGCCCACCTGCCTATCTTAGTTTCAGGTTTTAACTTGCAATTATAGAGTTTCTATTATTAGATTGAAGTTCAAGCTTTGTTAGGACATCTGATCTTATTCATAAAATAATATTTCTAATCAGGCTAGGGTTTGTGTTCTGGAGACCTTGTTTCTGCTACTTTTTTAGGTATCATAAATAACTATTTCGTCTTGGCATTGTACTTTAGGTTTACATCTTTCTAAACTGCTAAGTCGTCC
>TSU-0
GGAATCAATGACAATTGCTAGTGAAAGTTACATAAATTACGCGTCCCTAGCTTAGATGCTCTCTTGGTCTTTGTAATAAACCTACTATTCTTCCGAATGTGCTCAATATAGGCGGGTGGACAGAGTAGAATCTATGATGTGTTGTGTATGTCCTGAGCTTTAAATCTCAAATTTATTGCTGGGAACAAAGGTGTCATCCCCTGTTCGATGTGTTTACTTCTTACATGTCTTATATACATCACAAGTCCCTGCATGGCTAGAGAAAGTTGTTTATAGAGCTATACACATCTATGATTCCTAAAGAATGTCGAAGCTTAAGAAAAAGAATCTAGTGGGCTTCCAGAATGAAAATTTAAGTAGGGTGCCCACCTGCCTATCTTAGTTTCAGGTTTTAACTTGCAATTATAGAGTTTCTATTATTAGATTGAAGTTCAAGCTTTGTTAGGACATCTGATCTTATTCATAAAATAATATTTCTAATCAGGCTAGGGTTTGTGTTCTGGAGACCTTGTTTCTGCTACTTTTTTAGGTATCATAAATAACTATTTCGTCTTGGCATTGTACTTTAGGTTTACATCTTTCTAAACTGCTAAGTCGTCC
>LOV-1
GGAATCAATGACAATTGCTAGTGAAAGTTACATAAATTACGCGTCCCTAGCTTAGATGCTCTCTTGGTCTTTGGAATAAACCTACTATTCTTCCGAATGTGCTCAATATAGGCGGGTGGACAGAGTAGAATCTATGATGTGTTGTGTATGTCCTGAGCTTTAAATCTCAAATTTATTGCTGGGAACAAAGGTGTCATCCCCTGTTCGATGTGTTTACTTCTTACATGTCTTATATACATCACAAGTCCCTGCATGGCTAGAGAAAGTTGTTTATAGAGCTATACACATCTATGATTCCTAAAGAATGTCGAAGCTTAAGATAAAGAATCTAGTGGGCTTCCAGAATGAAAATTTAAGTAGGGTGACCACCTGCGTATCTTAGTTTCAGGTTTCAACTTGCAATTATAGAGTTTCTATTATTAGATTGAAGTTCAAGCTTTGTTAGGACATCTGATCTTATTCATAAAATAATATTTCTAATCAGGCTAGGGTTTGTGTTCTGGAGACCTTGTTTCTGCTGCTTTTTTAGGTATCATAAATAACTATTTCGTCTTGGCATTATACTTTAGGTTTACATCTTTCTAAACTGCTAAGTCGTCC
>KZ13
GGAATCAATGACAATTGCTAGTGAAAGTTACATAAATTACGCGTCCCTAGCTTAGATGCTCTCTTGGTCTTTGGAATAAACCTACTATTCTTCCGAATGTGCTCAATATAGGCGGGTGGACAGAGTAGAATCTATGATGTGTTGTGTATGTCCTGAGCTTTAAATCTCAAATTTATTGCTGGGAACAAAGGTGTCATCCCCTGTTCGATGTGTTTACTTCTTACATGTCTTATATACATCACAAGTCCCTGCATGGCTAGAGAAAGTTGTTTATAGAGCTATACACATCTATGATTCCTAAAGAATGTCGAAGCTTAAGATAAAGAATCTAGTGGGCTTCCAGAATGAAAATTTAAGTAGGGTGACCACCTGCGTATCTTAGTTTCAGGTTTTAACTTGCAATTATAGAGTTTCTATTATTAGATTGAAGTTCAAGCTTTGTTAGGACATCTGATCTTATTCATAAAATAATATTTCTAATCAGGCTAGGGTTTGTGTTCTGGAGACCTTGTTTCTGCTGCTTTTTTAGGTATCATAAATAACTATTTCGTCTTGGCATTATACTTTAGGTTTACATCTTTCTAAACTGCTAAGTCGTCC
>LER
GGAATCAATGACAATTGCTAGTGAAAGTTACATAAATTACGCGTCCCTAGCTTAGATGCTCTCTTGGTCTTTGGAATAAACCTACTATTCTTCCGAATGTGCTCAATATAGGCGGGTGGACAGAGTAGAATCTATGATGTGTTGTGTATGTCCTGAGCTTTAAATCTCAAATTTATTGCTGGGAACAAAGGTGTCATCCCCTGTTCGATGTGTTTACTTCTTACATGTCTTATATACATCACAAGTCCCTGCATGACTAGAGAAAGTTGTTTATAGAGCTATACACATCTATGATTCCTAAAGAATGTCGAAGCTTAAGATAAAGAATCTAGTGGGCTTCCAGAATGAAAATTTAAGTAGGGTGACCACCTGCGTATCTTAGTTTCAGGTTTCAACTTGCAATTATAGAGTTTCTATTATTAGATTGAAGTTCAAGCTTTGTTAGGACATCTGATCTTATTCATAAAATAATATTTCTAATCAGGCTAGGGTTTGTGTTCTGGAGACCTTGTTTCTGCTGCTTTTTTAGGTATCATAAATAACTATTTCGTCTTGGCATTATACTTTAGGTTTACATCTTTCTAAACTGCTAAGTCGTCC
>WS-0
GGAATCAATGACAATTGCTAGTGAAAGTTACATAAATTACGCGTCCCTAGCTTAGATGCTCTCTTGGTCTTTGGAATAAACCTACTATTCTTCCGAATGTGCTCAATATAGGCGGGTGGACAGAGTAGAATCTATGATGTGTTGTGTATGTCCTGAGCTTTAAATCTCAAATTTATTGCTGGGAACAAAGGTGTCATCCCCTGTTCGATGTGTTTACTTCTTACATGTCTTATATACATCACAAGTCCCTGCATGGCTAGAGAAAGTTGTTTATAGAGCTATACACATCTATGATTCCTAAAGAATGTCGAAGCTTAAGATAAAGAATCTAGTGGGCTTCCAGAATGAAAATTTAAGTAGGGTGACCACCTGCGTATCTTAGTTTCAGGTTTCAACTTGCAATTATAGAGTTTCTATTATTAGATTGAAGTTCAAGCTTTGTTAGGACATCTGATCTTATTCATAAAATAATATTTCTAATCAGGCTAGGGTTTGTGTTCTGGAGACCTTGTTTCTGCTGCTTTTTTAGGTATCATAAATAACTATTTCGTCTTGGCATTATACTTTAGGTTTACATCTTTCTAAACTGCTAAGTCGTCC
