# Supplementary material for: Insertions/Deletions-Associated Nucleotide Polymorphism in Arabidopsis thaliana
Source: Front Plant Sci. 2016 Nov 30;7:1792. doi: 10.3389/fpls.2016.01792 (PMC5127803; doi:10.3389/fpls.2016.01792)
Supplement: Supplementary file 5 [file DataSheet1.ZIP › Supplementary.data.sheet.1/NRD7.JR.fas]

>Col-0
AATGATGATCTTATGTTTTTCTATAACTTGAATCAATGTTTATAACTTTTTCAAAATGAAATGTTAATATTGAAACATATACAACATTTTTTGTGCATTACCATATACTCTACTTGTGTGATTATATGGTCACTTAGATTCACATTTATAAATGAAAATAAAATATCGCAAAACACTTTTATGTATTTTAGGGTTAAGGGTAAAGATTTGCGAGGTGTCTGCGGAAGATTTGCGATGGTGTATATTGTTCGCCGCAAAATACTCGTACTTCTCTCGCAATTTTGCGAGTAAACTTTCCTTTGCGACCGTGACTTTCAAAATCTTTCGTAAAAAAATTTTTTATAAGAGGTAAACTAGCATTGCCTAATGTGATCATAGACAAAAGGAGGCTTATCAAAGGATTTCAAGAGCAATCACGAGTGAGTTCAGATTTATCGGCTATCGCTAAGAGTCAGGATGTTAAGGATCCGTTATTACCGGCATTGGGCAGTTAGGCTATAGAGGACATTGGTAGTTCGATCCAGAGGACATGATCGAACAATTATCAAGAAATGACGGCAATGTGGTTGACATGCTATCGAGGAAGTTATCGTTCGTTTG
>Fst-1
AATGATGATCTTATGTTTTTCTATAACTTGAATCAATGTTTATAACTTTTTCAAAATGAAATGTTAATATTGAAACATATACAACATTTTTTGTGCATTACCATATACTCTACTTGTGTGATTATATGGTCACTTAGATTCACATTTATAAATGAAAATAAAATATCGCAAAACACTTTTATGTATTTTAGGGTTAAGGGTAAAGATTTGCGAGGTGTCTGCGGAAGATTTGCGATGGTGTATATTGTTCGCCGCAAAATACTCGTACTTCTCTCGCAATTTTGCGAGTAAACTTTCCTTTGCGACCGTGACTTTCAAAATCTTTCGTAAAAAAATTTTTTATAAGAGGTAAACTAGCATTGCCTAATGTGATCATAGACAAAAGGAGGCTTATCAAAGGATTTCAAGAGCAATCACGAGTGAGTTCAGATTTATCGGCTATCGCTAAGAGTCAGGATGTTAAGGATCCGTTATTACCGGCATTGGGCAGTTAGGCTATAGAGGACATTGGTAGTTCGATCCAGAGGACATGATCGAACAATTATCAAGAAATGACGGCAATGTGGTTGACATGCTATCGAGGAAGTTATCGTTCGTTTG
>Tsu-0
AATGATGATCTTATGTTTTTCTATAACTTGAATCAATGTTTATAACTTTTTCAAAATGAAATGTTAATATTGAAACATATACAACATTTTTTGTGCATTACCATATACTCTACTTGTGTGATTATATGGTCACTTAGATTCACATTTATAAATGAAAATAAAATATCGCAAAACACTTTTATGTATTTTAGGGTTAAGGGTAAAGATTTGCGAGGTGTCTGCGGAAGATTTGCGATGGTGTATATTGTTCGCCGCAAAATACTCGTACTTCTCTCGCAATTTTGCGAGTAAACTTTCCTTTGCGACCGTGACTTTCAAAATCTTTCGTAAAAAAATTTTTTATAAGAGGTAAACTAGCATTGCCTAATGTGATCATAGACAAAAGGAGGCTTATCAAAGGATTTCAAGAGCAATCACGAGTGAGTTCAGATTTATCGGCTATCGCTAAGAGTCAGGATGTTAAGGATCCGTTATTACCGGCATTGGGCAGTTAGGCTATAGAGGACATTGGTAGTTCGATCCAGAGGACATGATCGAACAATTATCAAGAAATGACGGCAATGTGGTTGACATGCTATCGAGGAAGTTATCGTTCGTTTG
>Ms-0
AATGATGATCTTATGTTTTTCTATAACTTAAATCAATGTTTATAACTTTTTCAAAATGAAATGTTAATATTGAAACCTATACAACATTTTTTGTGCATTACCATATACTCTACTTGTGTGATTATATGGTCACTTAGATTCACATTTATAAATGAAAATAAAATATCGCAAAACACTTTTATGTATTTTAGGGTTAAGGGTAAAGATTTGCGAGGTGTCTGCGGAAGATTTGCGACGGTGTATATTGTTCGCCGCAAAATACTCGTACTTCTCTCGCAATTTTGCGAGTAAACTTTCCTTTGCGACCGTGACTTTCAAA-TCTTTCGTAAAGAAAATTTTTATAAGAGGTAAACTAGCATTGCCTAATGTGATCATAGACCAAAGGAGGCTTATCAAAGGAGTTCAAGAGCAATCACGAGTGAGTTCAGATTTATCGGCTATCGCTAAGAGTCATGATGTTAAGGATCCGTTATTACCGGCATTGGGCAGTTAGGCTATAGAGGACATTGGTAGTTCGATCCAGAGGACATGATCGAACAATTATCAGGAAATGACGGCAATGTGGTTGACATGCTATCGAGGAAGTTATCGTTCGTTTG
>Gu-0
AATGATGATCTTATGTTTTTCTATAACTTGAATCAATGTTTATAACTTTTTCAAAATGAAATGTTAATATTGAAACCTATACAACATTTTTTGTGCATTACCATATACTCTACTTGTGTGATTATATGGTCACTTAGATTCACATTTATAAATGAAAATAAAATATCGCAAAACACTTTTATGTATTTTAGGGTTAAGGGTAAAGATTTGCGAGGTGTCTGCGGAAGATTTGCGACGGTGTATATTGTTCGCCGCAAAATACTCGTACTTCTCTCGCAATTTTGCGAGTAAACTTTCCTTCGCGACCGTGACTTTCAAAATCTTTCGTAAAGAAAATTTTTATAAGAGGTAAACTAGCATTGCCTAATGTGATCATAGACCAAAGGAGGCTTATCAAAGGATTTCAAGAGCAATCACGAGTGAGTTCAGATTTATCGGCTATCGCTAAGAGTCAGGATGTTAAGGATCCGTTATTACCGGCATTGGGCAGTTAGGCTATAGAGGACATTGGTAGTTCGATCCAGAGGACATGATCGAACAATTATCAAGAAATGACGGCAATGTGGTTGACATGCTATCGAGGAAGTTATCGTTCGTTTG
>Ler-0
AATGATGATCTTATGTTTTTCTATAACTTGAATCAATGTTTATAACTTTTTCAAAATGAAATGTTAATATTGAAACCTATACAACATTTTTTGTGCATTACCATATACTCTACTTGTGTGATTATATGGTCACTTAGATTCACATTTATAAATGAAAATAAAATATCGCAAAACACTTTTATGTATTTTAGGGTTAAGGGTAAAGATTTGCGAGGTGTCTGCGGAAGATTTGCGACGGTGTATATTGTTCGCCGCAAAATACTCGTACTTCTCTCGCAATTTTGCGAGTAAACTTTCCTTTGCGACCGTGACTTTCAAAATCTTTCGTAAAGAAAATTTTTATAAGAGGTAAACTAGCATTGCCTAATGTGATCATAGACCAAAGGAGGCTTATCAAAGGATTTCAAGAGCAATCACGAGTGAGTTCAGATTTATCGGCTATCGCTAAGAGTCAGGATGTTAAGGATCCGTTATTACCGGCATTGGGCAGTTAGGCTATAGAGGACATTGGTAGTTCGATCCAGAGGACATGATCGAACAATTATCAAGAAATGACGGCAATGTGGTTGACATGCTATCGAGGAAGTTATCGTTCGTTTG
>SQ-1
AATGATGATCTTATGTTTTTCTATAACTTGAATCAATGTTTATAACTTTTTCAAAATGAAATGTTAATATTGAAACCTATACAACATTTTTTGTGCATTACCATATACTCTACTTGTGTGATTATATGGTCACTTAGATTCACATTTATAAATGAAAATAAAATATCGCAAAACACTTTTATGTATTTTAGGGTTAAGGGTAAAGATTTGCGAGGTGTCTGCGGAAGATTTGCGACGGTGTATATTGTTCGCCGCAAAATACTCGTACTTCTCTCGCAATTTTGCGAGTAAACTTTCCTTCACGACCGTGACTTTCAAAATCTTTCGTAAAGAAAATTTTTATAAGAGGTAAACTAGCATTGCCTAATGTGATCATAGACCAAAGGAGGCTTATCAAAGGATTTCAAGAGCAATCACGAGTGAGTTCAGATTTATCGGCTATCGCTAAGAGTCAGGATGTTAAGGATCCGTTATTACCGGCATTGGGCAGTTAGGCTATAGAGGACATTGGTAGTTCGATCCAGAGGACATGATCGAACAATTATCAAGAAATGACGGCAATGTGGTTGACATGCTATCGAGGAAGTTATCGTTCGTTTG
>Zdr-6
AATGATGATCTTATGTTTTTCTATAACTTGAATCAATGTTTATAACTTTTTCAAAATGAAATGTTAATATTGAAACCTATACAACATTTTTTGTGCATTACCATATACTCTACTTGTGTGATTATATGGTCACTTAGATTCACATTTATAAATGAAAATAAAATATCGCAAAACACTTTTATGTATTTTAGGGTTAAGGGTAAAGATTTGCGAGGTGTCTGCGGAAGATTTGCGACGGTGTATATTGTTCGCCGCAAAATACTCGTACTTCTCTCGCAATTTTGCGAGTAAACTTTCCTTCACGACCGTGACTTTCAAAATCTTTCGTAAAGAAAATTTTTATAAGAGGTAAACTAGCATTGCCTAATGTGATCATAGACCAAAGGAGGCTTATCAAAGGATTTCAAGAGCAATCACGAGTGAGTTCAGATTTATCGGCTATCGCTAAGAGTCAGGATGTTAAGGATCCGTTATTACCGGCATTGGGCAGTTAGGCTATAGAGGACATTGGTAGTTCGATCCAGAGGACATGATCGAACAATTATCAAGAAATGACGGCAATGTGGTTGACATGCTATCGAGGAAGTTATCGTTCGTTTG
