# Supplementary material for: Insertions/Deletions-Associated Nucleotide Polymorphism in Arabidopsis thaliana
Source: Front Plant Sci. 2016 Nov 30;7:1792. doi: 10.3389/fpls.2016.01792 (PMC5127803; doi:10.3389/fpls.2016.01792)
Supplement: Supplementary file 5 [file DataSheet1.ZIP › Supplementary.data.sheet.1/NRD8.JR.fas]

>Col-0
TGTAACCTCTTTACCGAATTCAATCATTAGCCTTGAAACCACAGTTTTAAAAGGATGATACAATCCCACAACTTCAAACGGTTCTGCAGTCCTTACCTCCTTTGATATGACCGCCTCTTTAGTCTGTTATGTGTGCACCTTTAACACACACGGAGCGGGTTTGGTCTTTCTCACTCTTGGTTGACATGTTCCGCGTACTTCCAGCTACAACTTCACTGTGTTTCACCCCGGGTTGCCCAAAAAATGATTTCTCATCGTCATTCTCTTTAGTATCCTTCTAAGGTTCCAACCATGAAACTTGTCCTCAAGGTAGGAAACAACAAGCATTTCCCCATCGTTATTTCTCTGTTCTTCAATATCCTCTTGCTCATTTTCACTCTTCATCTTTACTTTTGTAGTAACTTGCTCAAGTTCTTCGTGCTCAGCACAAAGAGTGATCCATTGTTGGTTGTGGCTGAAAGAGAAATCTTGATTCTGCCAATTAACCATTGTCTCTCCCAGTTTTGAGAGCCACTCATAACCAAGAATCACATCCACATCAGTCTTGGCCAAGTCTAGCAGAAGGAAATTCTCAGTGATTTCAACTTCTTGAACCCATAA
>Kz-7
TGTAACCTCTTTACCGAATTCAATTATTAGCCTTGAAACCATAGTTTTAAGAGGATGATACAATCCCACAACTTCAAACGGTTCTGCAGTCCTTACCTCCTTTGATATGACCGCCTCTTTAGTCTGTTCTGTGTGCACCTTTAACACACACAGAGC-GGTTTGGTCTTTCTCACTCTTGGTTGACATGTTCCGCGTACTTCCAGCTACAACTTCACTGTGTTTCACCCCGGGTTGCCCAAAAAATGATTTCTCATCGTCATTCTCTTTAGTATCCTTCCAAGGTTCCAACCATGAAACTTGTCCTCAAGGTAGGAAACAACAAGCATTTCCCCATCGTTATTTCTCTGTTCTTCAATATCCTCTTGCTCATTTTCACTCTTCATCTTTACTTTTGTAGTAACTTGCTCAAGTTCTTCGTCCTCAGCAAAAAGAGTGATCCATTGTTGGTTGTGGCTGAAAGAGAAATCTTGATTCTGCCAATTAACCATTGTCTCTCCCAGTTTTGAGAGCCTCTCATAACCAAGAATCACATCCACATCAGTCTTGGCCAAGTCTAGCAGAAGGAAATTCTCAGTGATTTCAACTTCTTGAACCCATAA
>Mr-0
TGTAACCTCTTTACCGAATTCAATCATTAGCCTTGAAACCACAGTTTTAAGAGGATGATACAATCCCACAACTTCAAACGGTTCTGCAGTCCTTACCTCCTTTGATATGACCGCCTCTTTAGTCTGTTCTGTGTGCACCTTTAACACACACGGAGC-GGTTTGGTCTTTCTCACTCTTGGTTGACATGTTCCGCGTACTTCCAGCTATAACTTCACTGTGTTTCACCCCGGGTTGCCCAAAAAATGATTTCTCATCGTCATTCTCTTTAGTATCCTTCCAAGGTTCCAACCATGAAACTTGTCCTCAAGGTAGGAAACAACAAGCATTTCCCCATCGTTATTTCTCTGTTCTTCAATATCCTCTTGCTCATTTTCACTCTTCATCTTTACTTTTGTAGTAACTTGCTCAAGTTCTTCGTCCTCAGCACAAAGAGTGATGCATTGTTGGTTATGGCTGAAAGAGAAATCTTGATTTTGCCAATTAACCATTGTCTCTCCCAGTTTTGAGAGCCACTCATAACCAAGAATCACATCCACATCAGTCTTGGCCAAGTCTAGCAGAAGGAAATTCTCAGTGATTTCAACTTCTTGAACCCATAA
>Pu2-23
TGTAACCTCTTTATCGAATTCAATCATTAGCCTTGAAACCACAGTTTTAAGAGGATGATACAATCCCACAACTTCAAACGGTTCTGCAGTCCTTACCTCCTTTGATATGACCGCCTCTTTAGTCTGTTCTGTGTGCACCTTTAACACACACGGAGC-GGTTTGGTCTTTCTCACTCTTGGTTGACATGTTCCACGTACTTCCAGCTACAACTTCACTGTGTTTCACCCCGGGTTGCCCAAAAAATGATTTCTCATCGTCATTCTCTTTAGTATCCTTCCAAGGTTCCAACCATGAAACTTGTCCTCAAGGTAGGAAACAACAAGCATTTCCCCATCGTTATTTCTCTGTTCTTCAATATCAATTTCCCCAAGCATT-TCCCCATCTTTACTTTTGTAGTAACTTGCTCAAGTTCTTCGTCCTCAGCACAAAGAGTGATCCATTGTTGGTTGTGGCTGAAAGAGAAATCTTGATTCTGCCAATTAACCATTGTCTCTCCCAGTTTTGAGAGCCACTCATAACCAAGAATCACATCCACATTAGTCTTGGCCAAGTCTAGCAGAAGGAAATTCTCAGTGATTTCAACTTCTTGAACCCATAA
>Est-1
TGTAACCTCTTTACCGAATTCAATCATTAGCCTTGAAACCACAGTTTTAAGAGGATGATACAATCCCACAACTTCAAACGGTTCTGCAGTCCTTACCTCCTTTGATATGACCCCCTCTTTAGTCTGTTCTGTGTGCACCTTTAACACACACGGAGC-GGTTTGGTCTTTCTCACTCTTGGTTGACATGTTCCGCGTACTTCCAGCTATAACTTCACTGTGTTTCACCCCGGGTTGCCCAAAAAATGATTTCTCATCGTCATTCTCTTTAGTATCCTTCCAAGGTTCCAACCATGAAACTTGTCCTCAAGGTAGGAAACAACAAGCATTTCCCCATCGTTATTTCTCTGTTCTTCAATATCCTCTTGCTCATTTTCACTCTTCATCTTTACTTTTGTAGTAACTTGCTCAAGTTCTTCGTCCTCAGCACAAAGAGTGATCCATTGTTGGTTGTGGCTGAAAGAGAAATCTTGATTCTGCCAATTAACCATTGTCTCTCCCAGTTTTGAGAGCCACTCATAACCAAGAATCACATCCACATCAGTCTTGGCCAAGTCTAGCAGAAGGAAATTCTCAGTGATTTCAACTTCTTGAACCCATAA
>Ler-0
TGTAACCTCTTTACCGAATTCAATCATTAGCCTTGAAACCACAGTTTTAAGAGGATGATACAATCCCACAACTTCAAACGGTTCTGCAGTCCTTACCTCCTTTGATATGACCGCCTCTTTAGTCTGTTCTGTGTGCACCTTTAACACACACGGAGC-GGTTTGGTCTTTTTCACTCTTGGTTGACATGTTCCGCGTACTTCCAGCTACAACTTCACTGTGTTTCACCCCGGGTTGCCCAAAAAATGATTTCTCATCGTCATTCTCTTTAGTATCCTTCCAAGGTTCCAACCATGAAACTTGTCCTCAAGGTAGCAAACAACAAGCATTTCCCCATCGTTATTTCTCTGTTCTTCAATATCCTCTTGCTCATTTTCACTCTTCATCTTTACTTTTGTAGTAACTTGCTCAAGTTCTTCGTCCTCAGCACAAAGAGTGATCCATTGTTGGTTGTGGCTGAAAGAGAAATCTTGATTCTGCCAATTAACCATTGTCTCTCCCAGTTTTGAGAGCCACTCATAACCAAGAATCACATCCACATCAGTCTTGGCCAAGTCTAGCAGAAGGAAATTCTCAGTGATTTCAACTTCTTGAACCCATAA
>Fst-1
TGTAACCTCTTTACCGAATTCAATCATTAGCCTTGAAACCACAGTTTTAAGAGGATGATACAATCCCACAACTTCAAACGGTTCTGCAGTCCTTACCTCCTTTGATATGACCGCCTCTTTAGTCTGTTCTGTGTGCACCTTTAACACACACGGAGC-GGTTTGGTCTTTCTCACTCTTGGTTGACATGTTCCGCGTACTTCCAGCTACAACTTCACTGTGTTTCACCCCGGGTTGCCCAAAAAATGATTTCTCATCGTCATTCTCTTTAGTATCCTTCCAAGGTTCCAACCATGAAACTTGTCCTCAAGGTAGCAAACAACAAGCATTTCCCCATCGTTATTTCTCTGTTCTTCAATATCCTCTTGCTCATTTTCACTCTTCATCTTTACTTTTGTAGTAACTTGCTCAAGTTCTTCGTCCTCAGCACAAAGAGTGATCCATTGTTGGTTGTGGCTGAAAGAGAAATCTTGATTCTGCCAATTAACCATTGTCTCTCCCAGTTTTGAGAGCCACTCATAACCAAGAATCACATCCACATCAGTCTTGGCCAAGTCTAGCAGAAGGAAATTCTCAGTGATTTCAACTTCTTGAACCCATAA
>Bur-0
TGTAACCTCTTTACCGAATTCAATCATTAGCCTTGAAACCACAGTTTTAAGAGGATGATACAATCCCACAACTTCAAACGGTTCTGCAGTCCTTACCTCCTTTGATATGACCGCCTCTTTAGTCTTTTCTATGTGCACCTTTAACACACACGGAGC-GGTTTGGTCTTTCTCACTCTTGGTTGACATGTTCCGCGTACTTCCAGCTACAACTTCACTGTGTTTCACCCCGGGTTGCCCAAAAAATGATTTCTCATCGTCATTCTCTTTAGTATCCTTCCAAGGTTCCAACCATGAAACTTGTCCTCAAGGTAGCAAACAACAAGCATTTCCCCATCGTTATTTCTTTGTTCTTCAATATCCTCTTGCTCATTTTCACTCTTCATCTTTACTTTTGTAGTAACTTGCTCAAGTTCTTCGTCCTCAGCACAAAGAGTGATCCATTGTTGGTTGTGGCTGAAAGAGAAATCTTGATTCTGCCAATTAACCATTGTCTCTCCCAGTTTTGAGAGCCACTCATAACCAAGAATCACATCCACATCAGTCTTGGCCAAGTCTAGCAGAAGGAAATTCTCAGTGATTTCAACTTCTTGAACCCATAA
>Tsu-0
TGTAACCTCTTTACCGAATTCAATCATTAGCCTTGAAACCACAGTTTTAAGAGGATGATACAATCCCACAACTTCAAACGGTTCTGCAGTCCTTACCTCCTTTGATATGACCGCCTCTTTAGTCTGTTCTGTGTGCACCTTTAACACACACGGAGC-GGTTTGGTCTTTCTCACTCTTGGTTGACATGTTCCGCGTACTTCCAGCTACAACTTCACTGTGTTTCACCCCGGGTTGCCCAAAAAATGATTTCTCATCGTCATTCTCTTTAGTATCCTTCCAAGGTTCCAACCATGAAACTTGTCCTCAAGGTAGCAAACAACAAGCATTTCCCCATCGTTATTTCTCTGTTCTTCAATATCCTCTTGCTCATTTTCACTCTTCATCTTTACTTTTGTAGTAACTTGCTCAAGTTCTTCGTCCTCAGCACAAAGAGTGATCCATTGTTGGTTGTGGCTGAAAGAGAAATCTTGATTCTGCCAATTAACCATTGTCTCTCCCAGTTTTGAGAGCCACTCATAACCAAGAATCACATCCACATCAGTCTTGGCCAAGTCTAGCAGAAGGAAATTCTCAGTGATTTCAACTTCTTGAACCCATAA
