# Supplementary material for: Insertions/Deletions-Associated Nucleotide Polymorphism in Arabidopsis thaliana
Source: Front Plant Sci. 2016 Nov 30;7:1792. doi: 10.3389/fpls.2016.01792 (PMC5127803; doi:10.3389/fpls.2016.01792)
Supplement: Supplementary file 5 [file DataSheet1.ZIP › Supplementary.data.sheet.1/NRD9.JR.fas]

>An-1
GCCGTGGATGGTTGTTACAATAAAGTAAATGGAACTGAAGTCGAAGTTATAACCATGCTCAGGATTCAAACGAACAAACGAACATCTATACCCGTTGGATGTGAATCTAACTCTAGCTTTGTACTTAAAAAAGAAGGTTACAAAATTGTTGGATTCCATGGGAAAGCAAGTAACATGATTAATCAGCTTGGAGTCCATATCGTGCCCTTGACTGAGTGATCAACCTTTTTATCTCCAATGTTGTCTTAATTCTCCAATCTCACTTGTATTAAGAATCATCCTCAGAACTATTTGAAAAATAAGTTTTGTAATTGACCAATCTCCCTATACATACAATACAATTATTTAAAAGATTATTAGGAGTTTCCTTTAATAAATTTTCTTGCATTTTCATTATAAGTACTTTATTTAGAAATCCAACCGTATT-AAAAAAAACAAATCAAATTATTTCTACTTTACTGACACTTATTAATTTTATTTTGATTTTGATCATGAATCTTTTTTCCATCATCAATTTAATTTATTTCACAATCTATTAAAATTTAATATTTATATTATATGTATATAATTTGATTGAATAATTAATAAATTTTAAATTG
>Uod7A
GCCGTGGATGGTTGTTACAATAAAGTAAATGGAACTGAAGTCGAAGTTATAACCATGCTCAGGATTCAAACGAACAAACGAACATCTATACCCGTTGGATGTGAATCTAACTCTAGCTTTGTACTTAAAAAAGAAGGTTACAAAATTGTTGGATTCCATGGGAAAGCAAGTAACATGATTAATCAGCTTGGAGTCCATGTCGTGCCCTTGACTGAGTGATCAACCTTTTTATCTCCAATGTTGTCTTAATTCTCCAATCTCACTTGTATTAAGAATCATCCTCAGAACTATTTGAAAAATAAGTTTTGTAATTGACCAATCTCCCTATACATACAATACAATTATTTAAAAGATTATTAGGAGTTTCCTTTAATAAATTTTCTTGCATTTTCATTATAAGTACTTTATTTAGAAATCCAACCGTATTAAAAAAAAACAAATCAAATTATTTCTACTTTCCTGACACTTATTAATTTTATTTTGATTTTGATCATGAATCTTTTTTCCATCATCAATTTAATTTATTTCACAATCTATTAAAATTTAATATTTATAATATATGTATATAATTTGATTGAATAATTAATAAATTTTAAAATG
>Sorb-0
GCCGTGGATGGTTGTTACAATAAAGTAAATGGAACTGAAGTCGAAGTTATAACCATGCTCAGGATTCAAACGAACAAACGAACATCTATACCCGTTGGATGTGAATCTAACTCTCGCTTTGTACTTAAAAAAGAAGGTTACAAAATTGTTGGATTCCATGGGAAAGCAAGTAACATGATTAATCAGCTTGGAGTCCATGTCGTGCCCTTGACTGAGTGATCAACCTTATTATCTCCAATGTTGTCTTAATTCTCCAATCTCACTTGTATTAAGAATCATCCTCAGAACTATTTGAAAAATAAGTTTTGTAATTGACCAATCTCCCTATACATACAATACAATTATTTAAAAGATTATTAGGAGTTTCCTTTAATAAATTTTCTTGCATTTTCATTATAAGTACTTTATTTAGAAATCCAACCGTATT-AAAAAAAACAAATCAAATTATTTCTACTTTCCTGACACTTACTAATTTTATTTTGATTTTGATCATGAATCTTTTTTCCATCATCAATTTAATTTATTTCACAATCTATTAAAATTTAATATTTATAATATATGTATATAATTTGATTGAATAATTAATAAATTTTAAAATG
>AB-7
GCCGTGGATGGTTGTTACAATAAAGTAAATGGAACTGAAGTCGAAGTTATAACCATGCTCAGGATTCAAACGAACAAACGAACATCTATACCCGTTGGATGTGAATCTAACTCTAGCTTTGTACTTAAAAAAGAAGGTTACAAAATTGTTGGATTCCATGGGAAAGCAAGTAACATGATTAATCAGCTTGGAGTCCATGTCGTGCCCTTGACTGAGTGATCAACCTTTTTATCTCCAATGTTGTCTTAATTCTCCAATCTCACTTGTATTAAGAATCATCCTCAGAACTATTTGAAAAATAAGTTTTGTAATTGACCAATCTCCCTATACATACAATACAATTATTTAAAAGATTATTAGGAGTTTCCTTTAATAAATTTTCTTGCATTTTCATTATAAGTACTTTATTTAGAAATCCAACCGTATT-AAAAAAAACAAATCAAATTATTTCTACTTTCCTGACACTTATTAATTTTATTTTGATTTTGATCATGAATCTTTTTTCCATCATCAATTTAATTTATTTCACAATCTATTAAAATTTAATATTTATAATATATGTATATAATTTGATTGAATAATTAATAAATTTTAAAATG
>Col-0
GCCGTGGATGGTTGTTACAATAAAGTAAATGGAACTGAAGTCGAAGTTATAACCATGCTCAGGATTCAAACGAACAAACGAACATCTATACCCGTTGGATGTGAATCTAACTCTAGCTTTGTACTTAAAAAAGAAGGTTACAAAATTGTTGGATTCCATGGGAAAGCAAGTAACATGATTAATCAGCTTGGAGTCCATGTCGTGCCCTTGACTGAGTGATCAACCTTATTATCTCCAATGTTGTCTTAATTCTCCAATCTCACTTGTATTAAGAATCATCCTCAGAACTATTTGAAAAATAAGTTTTGTAATTGACCAATCTCCCTATACATACAATACAATTATTTAAAAGATTATTAGGAGTTTCCTTTAATAAATTTTCTTGCATTTTCATTATAAGTACTTTATTTAGAAATCCAACCGTATT-AAAAAAAACAAATCAAATTATTTCTACTTTCCTGACACTTATTAATTTTATTTTGATTTTGATCATGAATCTTTTTTCCATCATCAATTTAATTTATTTCACAATCTATTAAAATTTAATATTTATAATATATGTATATAATTTGATTGAATAATTAATAAATTTTAAAATG
>AG-0
GCCGTGGATGGTTGTTACAATAAAGTAAATGGAACTGAAGTCGAAGTTATAACCATGCTCAGGATTCAAACGAACAAACGAACATCTATACCCGTTGGATGTGAATCTAACTCTAGCTTTGTACTAAAAAAAGAAGGTTACAAAATTGTTGGATTCCATGGGAAAGCAAGTAACATGATTAATCAGCTTGGAGTCCATGTCGTGCCCTTGACTGAGTGATCAA-CTTTTTATCTTCAATGTTGTCTTAGTTCTGCAATCTCACTTGTATTAAGAATCATCCTCGGAACTCTTTGAAAAATAAGTTTTGTAATTGACCATTCTCCCTATACATACAATACAATTATTTAAAAGATTATTAGGAGTTTCCTTTAATAAATTTTCTTGCATTTTCATTATAAGTACTTTATTTAGAAATCCAACCCTATT---AAAAAACAAATCACATTATTTCTACTTTACTGACACTTATTAGCTTTATTTTAATTTTGATCATGAATCTTTTTCCCATCATCAA-TTGATTTATTTCACAATCTATTGAAATTTAATATTTATATTATATGTATATAATTTGATTGAATAATTAATAAATTTTAAATTG
>Bur-0
GCCGTGGATGGTTGTTACAATAAAGTAAATGGAACTGAAGTCGAAGTTATAACCATGCTCAGGATTCAAACGAACAAACGAACATCTATACCCGTTGGATGTGAATCTAACTCTAGCTTTGTACTAAAAAAAGAAGGTTACAAAATTGTTGGATTCCATGGGAAAGCAAGTAACATGATTAATCAGCTTGGAGTCCATGTCGTGCCCTTGACTGAGTGATCAA-CTTTTTATCTTCAATGTTGTCTTAGTTCTGCAATCTCACTTGTATTAAGAATCATCCTCGGAACTCTTTGAAAAATAAGTTTTGTAATTGACCATTCTCCCTATACATACAATACAATTATTTAAAAGATTATTAGGAGTTTCCTTTAATAAATTTTCTTGCATTTTCATTATAAGTACTTTATTTAGAAATCCAACCCTATT---AAAAAACAAATCACATTATTTCTACTTTACTGACACTTATTAGCTTTATTTTAATTTTGATCATGAATCTTTTTCCCATCATCAA-TTGATTTATTTCACAATCTATTGAAATTTAATATTTATATTATATGTATATAATTTGATTGAATAATTAATAAATTTTAAATTG
>Ler
GCCGTGGATGGTTGTTACAATAAAGTAAATGGAACTGAAGTCGAAGTTATAACCATGCTCAGGATTCAAACGAACAAACGAACATCTATACCCGTTGGATGTGAATCTAACTCTAGCTTTGTACTAAAAAAAGAAGGTTACAAAATTGTTGGATTCCATGGGAAAGCAAGTAACATGATTAATCAGCTTGGAGTCCATGTCGTGCCCTTGACTGAGTGATCAA-CTTTTTATCTTCAATGTTGTCTTAGTTCTGCAATCTCACTTGTATTAAGAATCATCCTCGGAACTCTTTGAAAAATAAGTTTTGTAATTGACCATTCTCCCTATACATACAATACAATTATTTAAAAGATTATTAGGAGTTTCCTTTAATAAATTTTCTTGCATTTTCATTATAAGTACTTTATTTAGAAATCCAACCCTATT---AAAAAACAAATCACATTATTTCTACTTTACTGACAATTATTAGCTTTATTTTAATTTTGATCATGAATCTTTTTCCCATCATCAA-TTGATTTATTTCACAATCTATTGAAATTTAATATTTATATTATATGTATATAATTTGATTGAATAATTAATAAATTTTAAATTG
>Rip-0
GCCGTGGATGGTTGTTACAATAAAGTAAATGGAACTGAAGTCGAAGTTATAACCATGCTCAGGATTCAAACGAACAAACGAACATCTATACCCGTTGGATGTGAATCTAACTCTAGCTTTGTACTAAAAAAAGAAGGTTACAAAATTGTTGGATTCCATGGGAAAGCAAGTAACATGATTAATCAGCTTGGAGTCCATGTCGTGCCCTTGACTGAGTGATCAA-CTTTTTATCTTCAATGTTGTCTTAGTTCTGCAATCTCACTTGTATTAAGAATCATCCTCGGAACTCTTTGAAAAATAAGTTTTGTAATTGACCATTCTCCCTATACATACAATACAATTATTTAAAAGATTATTAGGAGTTTCCTTTAATAAATTTTCTTGCATTTTCATTATAAGTACTTTATTTAGAAATCCAACCCTATT---AAAAAACAAATCACATTATTTCTACTTTACTGACACTTATTAGCTTTATTTTAATTTTGATCATGAATCTTTTTCCCATCATCAA-TTGATTTATTTCACAATCTATTGAAATTTAATATTTATATTATATGTATATAATTTGATTGAATAATTAATAAATTTTAAATTG
