# Supplementary material for: Insertions/Deletions-Associated Nucleotide Polymorphism in Arabidopsis thaliana
Source: Front Plant Sci. 2016 Nov 30;7:1792. doi: 10.3389/fpls.2016.01792 (PMC5127803; doi:10.3389/fpls.2016.01792)
Supplement: Supplementary file 5 [file DataSheet1.ZIP › Supplementary.data.sheet.1/RGD1.JR.fas]

>Ag-0
CAGATTCGTGGCAGATAATCCAGGTAATTAACAAAGGTTTATCATATCTTTAGAAATAGT
TACATA-TGATTTAATATTAGGGAAAATAATGTTGTTTTGGTTTTGAAACAGGGGTTTGG
TTGATGCATTGTCACTTAGATGTTCATATAAAGTGGGGTCTTGCTATGGCGTTCTTGGTC
GACAATGGTGTCGGAGAATTGGAGACTCTTGAAGCTCCTCCTCACGATCTACCTATTTGC
TAGTTTCAAATAAAAAGAGGCATTTCTAGAATACGAAATATTCAGATTTTGGTATTGTTA
AGGGACATGGGGTTGGAGTACGTAGGCAAGTGCGTGAGCTTACGTTAGCGATGGCGTTAG
AGACACGTAGTTGATGAAGTGGCCTTGGTTTGCAAAGGACACATGAGGCACATGCAAAGG
CC-TATATGACTGCT-------TACAACTTGCAGTTCCCAATA-TTATAAGGTAATGGAC
CCTATCACCTCT-GCTGGAAGCTAAGCCACCCAAGTTTGAGCTTCACCATTTGACACGTC
TCTAGCTAATACTTAATGTGTAAACTTTAAACTGATACTTAATGTTTAAGACATTTCTGG

>Hs-12
CAGATTCGTGGCAGATAATCCAGGTAATTAACAAAGGTTTATCATATCTTTAGAAATAGT
TACATA-TGATTTAATATTAGGGAAAATAATGTTGTTTTGGTTTTGAAACAGGGGTTTGG
TTGATGCATTGTCACTTAGATGTTCATATAAAGTGGGGTCTTGCGATGGCGTTCTTGGTC
GATAATGGTGTCGGAAAATTGGAGACTCTTGAAGCTCCTCCTCACGATCTACCTATTTGC
TAGTTTCAAATAAAAAGAGGCATTTCTAGAATACGAAATATTCAGATTTTGGTATTGTTA
AGGGACATGGGGTTGGAGTACGTAGGCAAGTGCGTGAGCTTACGTTAGCGATGGCGTTAG
AGACACGTAGTTGATGAAGTGGCCTTGGTTTGCAAAGGACACATGAGGCACATGCAAAGG
CC-TATATGACTGCT-------TACAACTTGCAGTTCCCAATA-TTATAAGGTAATGGAC
CCTATCACCTCT-GCTGGAAGCTAAGCCACCCAAGTTTGAGCTTCACCATTTGACACGTC
TCTAGCTAATACTTAATGTGTAAACTTTAAACTGATACTTAATGTTTAAGACATTTCTGG

>Kz-9
CAGATTCGTGGCAGATAATCCAGGTAATTAACAAAGGTTTATCATATCTTTAGAAATAGT
TAAATA-TGATTTAATATTAGGGAAAATAATGTTGTTTTGGTTTTGAAACAGGGGTTTGG
TTGATGCATTGTCACTTAGATGTTCATATAAAGTGGGGTCTTGCTATGGCGTTCTTGGTC
GACAATGGTGTCGGAGAATTGGAGACTCTTGAAGCTCCTCCTCACGATCTACCTATTTGC
TAGTTTCAAATAAAAAGAGGCATTTCTAGAATACGAAATATTCAGATTTTGGTATTGTTA
AGGGACATGGGGTTGGAGTACGTAGGCAAGTGCGTGAGCTTACGTTAGCGATGGCGTTAG
AGACACGTAGTTGATGAAGTGGCCTTGGTTTGCAAAGGACACATGAGGCACATGCAAAGG
CC-TATATGACTGCT-------TACAACTTGCAGTTCCCAATA-TTATAAGGTAATGGAC
CCTATCACCTCTTGCTCGAAGCTAAGCCACCCAAGTTTGAGCTTCACCATTTGACACGTC
TCTAGCTAATACTTAATGTGTAAACTTTAAACTGATACTTAATGTTTAAGACATTTCTGG

>Nfc-5
CAGATTCGTGGCAGATAATCCAGGTAATTAACAAAGGTTTATCATATCTTTAGAAATAGT
TAAATA-TGATTTAATATTAGGGAAAATAATGTTGTTTTGGTTTTGAAACAGGGGTTTGG
TTGATGCATTGTCACTTAGATGTTCATATAAAGTGGGGTCTTGCTATGGCGTTCTTGGTC
GACAATGGTGTCGGAGAATTGGAGACTCTTGAAGCTCCTCCTCACGATCTACCTATTTGC
TAGTTTCAAATAAAAAGAGGCATTTCTAGAATACGAAATATTCAGATTTTGGTATTGTTA
AGGGACATGGGGTTGGAGTACGTAGGCAAGTGCGTGAGCTTACGTTAGCGATGGCGTTAG
AGACACGTAGTTGATGAAGTGGCCTTGGTTTGCAAAGGACACATGAGGCACATGCAAAGG
CC-TATATGACTGCT-------TACAACTTGCAGTTCCCAATA-TTATAAGGTAATGGAC
CCTATCACCTCTTGCTCGAAGCTAAGCCACCCAAGTTTGAGCTTCACCATTTGACACGTC
TCTAGCTAATACTTAATGTGTAAACTTTAAACTGATACTTAATGTTTAAGACATTTCTGG

>Rf-4
CAGATTCGTGGCAGATAATCCAGGTAATTAACAAAGGTTTATCATATCTTTAGAAATAGT
TACATA-TGATTTAATATTAGGGAAAATAATGTTGTTTTGGTTTTGAAACAGGGGTTTGG
TTGATGCATTGTCACTTAGATGTTCATATAAAGTGGGGTCTTGCGATGGCGTTCTTGGTC
GATAATGGTGTCGGAAAATTGGAGACTCTTGAAGCTCCTCCTCACGATCTACCTATTTGC
TAGTTTCAAATAAAAAGAGGCATTTCTAGAATACGAAATATTCAGATTTTGGTATTGTTA
AGGGACATGGGGTTGGAGTACGTAGGCAAGTGCGTGAGCTTACGTTAGCGATGGCGTTAG
AGACACGTAGTTGATGAAGTGGCCTTGGTTTGCAAAGGACACATGAGGCACATGCAAAGG
CC-TATATGACTGCT-------TACAACTTGCAGTTCCCAATA-TTATAAGGTAATGGAC
CCTATCACCTCT-GCTGGAAGCTAAGCCACCCAAGTTTGAGCTTCACCATTTGACACGTC
TCTAGCTAATACTTAATGTGTAAACTTTAAACTGATACTTAATGTTTAAGACATTTCTGG

>Sorbo
CAGATTCGTGGCAGATAATCCAGGTAATTAACAAAGGTTTATCATATCTTTAGAAATAGT
TAAATA-TGATTTAATATTAGGGAAAATAATGTTGTTTTGGTTTTGAAACAGGGGTTTGG
TTGATGCATTGTCACTTAGATGTTCATATAAAGTGGGGTCTTGCTATGGCGTTCTTGGTC
GACAATGGTGTCGGAGAATTGGAGACTCTTGAAGCTCCTCCTCACGATCTACCTATTTGC
TAGTTTCAAATAAAAAGAGGCATTTCTAGAATACGAAATATTCAGATTTTGGTATTGTTA
AGGGACATGGGGTTGGAGTACGTAGGCAAGTGCGTGAGCTTACGTTAGCGATGGCGTTAG
AGACACGTAGTTGATGAAGTGGCCTTGGTTTGCAAAGGACACATGAGGCACATGCAAAGG
CC-TATATGACTGCT-------TACAACTTGCAGTTCCCAATA-TTATAAGGTAATGGAC
CCTATCACCTCTTGCTCGAAGCTAAGCCACCCAAGTTTGAGCTTCACCATTTGACACGTC
TCTAGCTAATACTTAATGTGTAAACTTTAAACTGATACTTAATGTTTAAGACATTTCTGG

>Wu-0
CAGATTCGTGGCAGATAATCCAGGTAATTAACAAAGGTTTATCATATCTTTAGAAATAGT
TACATA-TGATTTAATATTAGGGAAAATAATGTTGTTTTGGTTTTGAAACAGGGGTTTGG
TTGATGCATTGTCACTTAGATGTTCATATAAAGTGGGGTCTTGCTATGGCGTTCTTGGTC
GACAATGGTGTCGGAGAATTGGAGACTCTTGAAGCTCCTCCTCACGATCTACCTATTTGC
TAGTTTCAAATAAAAAGAGGCATTTCTAGAATACGAAATATTCAGATTTTGGTATTGTTA
AGGGACATGGGGTTGGAGTACGTAGGCAAGTGCGTGAGCTTACGTTAGCGATGGCGTTAG
AGACACGTAGTTGATGAAGTGGCCTTGGTTTGCAAAGGACACATGAGGCACATGCAAAGG
CC-TATATGACTGCT-------TACAACTTGCAGTTCCCAATA-TTATAAGGTAATGGAC
CCTATCACCTCT-GCTGGAAGCTAAGCCACCCAAGTTTGAGCTTCACCATTTGACACGTC
TCTAGCTAATACTTAATGTGTAAACTTTAAACTGATACTTAATGTTTAAGACATTTCTGG

>Yo-0
CAGATTCGTGGCAGATAATCCAGGTAATTAACAAAGGTTTATCATATCTTTAGAAATAGT
TACATA-TGATTTAATATTAGGGAAAATAATGTTGTTTTGGTTTTGAAACAGGGGTTTGG
TTGATGCATTGTCACTTAGATGTTCATATAAAGTGGGGTCTTGCTATGGCGTTCTTGGTC
GACAATGGTGTCGGAGAATTGGAGACTCTTGAAGCTCCTCCTCACGATCTACCTATTTGC
TAGTTTCAAATAAAAAGAGGCATTTCTAGAATACGAAATATTCAGATTTTGGTATTGTTA
AGGGACATGGGGTTGGAGTACGTAGGCAAGTGCGTGAGCTTACGTTAGCGATGGCGTTAG
AGACACGTAGTTGATGAAGTGGCCTTGGTTTGCAAAGGACACATGAGGCACATGCAAAGG
CC-TATATGACTGCT-------TACAACTTGCAGTTCCCAATA-TTATAAGGTAATGGAC
CCTATCACCTCT-GCTGGAAGCTAAGCCACCCAAGTTTGAGCTTCACCATTTGACACGTC
TCTAGCTAATACTTAATGTGTAAACTTTAAACTGATACTTAATGTTTAAGACATTTCTGG

>Rrs-7
CAGATTCGTGGCAGATAATCCAGGTAATTAACAAAGGTTTATCATATCTTTAGAAATAGT
TACATA-TGATTTAATATTAGGGAAAATAATGTTGTTTTGGTTTTGAAACAGGGGTTTGG
TTGATGCATTGTCACTTAGATGTTCATATAAAGTGGGGTCTTGCTATGGCGTTCTTGGTC
GACAATGGTGTCGGAGAATTGGAGACTCTTGAAGCTCCTCCTCACGATCTACCTATTTGC
TAGTTTCAAATAAAAAGAGGCATTTCTAGAATACGAAATATTCAGATTTTGGTATTGTTA
AGGGACATGGGGTTGGAGTACGTAGGCAAGTGCGTGAGCTTACGTTAGCGATGGCGTTAG
AGACACGTAGTTGATGAAGTGGCCTTGGTTTGCAAAGGACACATGAGGCACATGCAAAGG
CC-TATATGACTGCT-------TACAACTTGCAGTTCCCAATA-TTATAAGGTAATGGAC
CCTATCACCTCT-GCTGGAAGCTAAGCCACCCAAGTTTGAGCTTCACCATTTGACACGTC
TCTAGCTAATACTTAATGTGTAAACTTTAAACTGATACTTAATGTTTAAGACATTTCTGG

>Zu-0
CAGATTCGTGGCAGATAATCCAGGTAATTAACAAAGGTTTATCATATCTTTAGAAATAGT
TACATA-TGATTTAATATTAGGGAAAATAATGTTGTTTTGGTTTTGAAACAGGGGTTTGG
TTGATGCATTGTCACTTAGATGTTCATATAAAGTGGGGTCTTGCTATGGCGTTCTTGGTC
GACAATGGTGTCGGAGAATTGGAGACTCTTGAAGCTCCTCCTCACGATCTACCTATTTGC
TAGTTTCAAATAAAAAGAGGCATTTCTAGAATACGAAATATTCAGATTTTGGTATTGTTA
AGGGACATGGGGTTGGAGTACGTAGGCAAGTGCGTGAGCTTACGTTAGCGATGGCGTTAG
AGACACGTAGTTGATGAAGTGGCCTTGGTTTGCAAAGGACACATGAGGCACATGCAAAGG
CC-TATATGACTGCT-------TACAACTTGCAGTTCCCAATA-TTATAAGGTAATGGAC
CCTATCACCTCT-GCTGGAAGCTAAGCCACCCAAGTTTGAGCTTCACCATTTGACACGTC
TCTAGCTAATACTTAATGTGTAAACTTTAAACTGATACTTAATGTTTAAGACATTTCTGG

>Col-0
CAGATTCGTGGCAGATAATCCAGGTAATGAACAAAAGTTGATTATATCTTTAGTAATAGT
TACATTTTGATTTGATATTAGGGGAAATAATGCTGTTATGGTTTTGAAACAGGGGTTTGG
TTGATGCATTGTCACTTAGATGTTCATATAAAGTGGGGTCTTGCTATGGCGTTCTTGGTC
GACAATGGTGTCGGAGAATTGGAGACTCTTGAAGCTCCTCCTCACGATCTACCTATTTGC
TAGTTTC-AATATAAGGAGTCATTTCTGGAAGAAGAATATTTCAGATTTTGGTATTGTTA
AGGCCCATGAGGTTGAAGTACGTAGGCAATTGCGTGAGCTTACGTTAGCGATGCCGTTAG
AGACACGTAGTGGATGAAGTGGCTTTGGTTAGCAAAGGACACATGAGGCACATGCAAAGG
CTATAAATGACTGCTGCTTTGCTACAACTTGCGATTCCCAAATTTTATAAGGTAATGGAC
CCTATCACCTCT-GCTCGAAGCTAAGCCACCCAAGTTTGAGCTTCACCATTTGACACGTC
TCTAGCTAATACTTAATGCTTAAACTTTAAACTAATACTTCATGTTTAAGACATTTCTGG

>Bur-0
CAGATTCGTGGCAGATAATCCAGGTAATGAACAAAAGTTGATTATATCTTTAGTAATAGT
TACATTTTGATTTGATATTAGGGGAAATAATGCTGTTATGGTTTTGAAACAGGGGTTTGG
TTGATGCATTGTCACTTAGATGTTCATATAAAGTGGGGTCTTGCTATGGCGTTCTTGGTC
GACAATGGTGTCGGAGAATTGGAGACTCTTGAAGCTCCTCCTCACGATCTACCTATTTGC
TAGTTTC-AATATAAGGAGTCATTTCTGGAAGAAGAATATTTCAGATTTTGGTATTGTTA
AGGCCCATGAGGTTGAAGTACGTAGGCAATTGCGTGAGCTTACGTTAGCGATGCCGTTAG
AGACACGTAGTGGATGAAGTGGCTTTGGTTAGCAAAGGACACATGAGGCACATGCAAAGG
CTATAAATGACTGCTGCTTTGCTACAACTTGCGATTCCCAAATTTTATAAGGTAATGGAC
CCTATCACCTCT-GCTCGAAGCTAAGCCACCCAAGTTTGAGCTTCACCATTTGACACGTC
TCTAGCTAATACTTAATGCTTAAACTTTAAACTAATACTTCATGTTTAAGACATTTCTGG

>Ct-1
CAGATTCGTGGCAGATAATCCAGGTAATGAACAAAAGTTGATTATATCTTTAGTAATAGT
TACATTTTGATTTGATATTAGGGGAAATAATGCTGTTATGGTTTTGAAACAGGGGTTTGG
TTGATGCATTGTCACTTAGATGTTCATATAAAGTGGGGTCTTGCTATGGCGTTCTTGGTC
GACAATGGTGTCGGAGAATTGGAGACTCTTGAAGCTCCTCCTCACGATCTACCTATTTGC
TAGTTTC-AATATAAGGAGTCATTTCTGGAAGAAGAATATTTCAGATTTTGGTATTGTTA
AGGCCCATGAGGTTGAAGTACGTAGGCAATTGCGTGAGCTTACGTTAGCGATGCCGTTAG
AGACACGTAGTGGATGAAGTGGCTTTGGTTAGCAAAGGACACATGAGGCACATGCAAAGG
CTATAAATGACTGCTGCTTTGCTACAACTTGCGATTCCCGAATTTTGTAAGGTAATGGAC
CCTATCACCTCT-GCTCGAAGCTAAGCCACCCAAGTTTGAGCTTCACCATTTGACACGTC
TCTAGCTAATACTTAATGCTTAAACTTTAAACTAATACTTCATGTTTAAGACATTTCTGG

>Gr-24
CAGATTCGTGGCAGATAATCCAGGTAATGAACAAAAGTTGATTATATCTTTAGTAATAGT
TACATTTTGATTTGATATTAGGGGAAATAATGCTGTTATGGTTTTGAAACAGGGGTTTGG
TTGATGCATTGTCACTTAGATGTTCATATAAAGTGGGGTCTTGCTATGGCGTTCTTGGTC
GACAATGGTGTCGGAGAATTGGAGACTCTTGAAGCTCCTCCTCACGATCTACCTATTTGC
TAGTTTC-AATATAAGGAGTCATTTCTGGAAGAAGAATATTTCAGATTTTGGTATTGTTA
AGGCCCATGAGGTTGAAGTACGTAGGCAATTGCGTGAGCTTACGTTAGCGATGCCGTTAG
AGACACGTAGTGGATGAAGTGGCTTTGGTTAGCAAAGGACACATGAGGCACATGCAAAGG
CTATAAATGACTGCTGCTTTGCTACAACTTGCGATTCCCAAATTTTATAAGGTAATGGAC
CCTATCACCTCT-GCTCGAAGCTAAGCCACCCAAGTTTGAGCTTCACCATTTGACACGTC
TCTAGCTAATACTTAATGCTTAAACTTTAAACTAATACTTCATGTTTAAGACATTTCTGG

>Hr-5
CAGATTCGTGGCAGATAATCCAGGTAATGAACAAAAGTTGATTATATCTTTAGTAATAGT
TACATTTTGATTTGATATTAGGGGAAATAATGCTGTTATGGTTTTGAAACAGGGGTTTGG
TTGATGCATTGTCACTTAGATGTTCATATAAAGTGGGGTCTTGCTATGGCGTTCTTGGTC
GACAATGGTGTCGGAGAATTGGAGACTCTTGAAGCTCCTCCTCACGATCTACCTATTTGC
TAGTTTC-AATATAAGGAGTCATTTCTGGAAGAAGAATATTTCAGATTTTGGTATTGTTA
AGGCCCATGAGGTTGAAGTACGTAGGCAATTGCGTGAGCTTACGTTAGCGATGCCGTTAG
AGACACGTAGTGGATGAAGTGGCTTTGGTTAGCAAAGGACACATGAGGCACATGCAAAGG
CTATAAATGACTGCTGCTTTGCTACAACTTGCGATTCCCGAATTTTGTAAGGTAATGGAC
CCTATCACCTCT-GCTCGAAGCTAAGCCACCCAAGTTTGAGCTTCACCATTTGACACGTC
TCTAGCTAATACTTAATGCTTAAACTTTAAACTAATACTTCATGTTTAAGACATTTCTGG

>Kil-0
CAGATTCGTGGCAGATAATCCAGGTAATGAACAAAAGTTGATTATATCTTTAGTAATAGT
TACATTTTGATTTGATATTAGGGGAAATAATGCTGTTATGGTTTTGAAACAGGGGTTTGG
TTGATGCATTGTCACTTAGATGTTCATATAAAGTGGGGTCTTGCTATGGCGTTCTTGGTC
GACAATGGTGTCGGAGAATTGGAGACTCTTGAAGCTCCTCCTCACGATCTACCTATTTGC
TAGTTTC-AATATAAGGAGTCATTTCTGGAAGAAGAATATTTCAGATTTTGGTATTGTTA
AGGCCCATGAGGTTGAAGTACGTAGGCAATTGCGTGAGCTTACGTTAGCGATGCCGTTAG
AGACACGTAGTGGATGAAGTGGCTTTGGTTAGCAAAGGACACATGAGGCACATGCAAAGG
CTATAAATGACTGCTGCTTTGCTACAACTTGCGATTCCCAAATTTTATAAGGTAATGGAC
CCTATCACCTCT-GCTCGAAGCTAAGCCACCCAAGTTTGAGCTTCACCATTTGACACGTC
TCTAGCTAATACTTAATGCTTAAACTTTAAACTAATACTTCATGTTTAAGACATTTCTGG

>Ler-1
CAGATTCGTGGCAGATAATCCAGGTAATGAACAAAAGTTGATTATATCTTTAGTAATAGT
TACATTTTGATTTGATATTAGGGGAAATAATGCTGTTATGGTTTTGAAACAGGGGTTTGG
TTGATGCATTGTCACTTAGATGTTCATATAAAGTGGGGTCTTGCTATGGCGTTCTTGGTC
GACAATGGTGTCGGAGAATTGGAGACTCTTGAAGCTCCTCCTCACGATCTACCTATTTGC
TAGTTTC-AATATAAGGAGTCATTTCTGGAAGAAGAATATTTCAGATTTTGGTATTGTTA
AGGCCCATGAGGTTGAAGTACGTAGGCAATTGCGTGAGCTTACGTTAGCGATGCCGTTAG
AGACACGTAGTGGATGAAGTGGCTTTGGTTAGCAAAGGACACATGAGGCACATGCAAAGG
CTATAAATGACTGCTGCTTTGCTACAACTTGCGATTCCCAAATTTTATAAGGTAATGGAC
CCTATCACCTCT-GCTCGAAGCTAAGCCACCCAAGTTTGAGCTTCACCATTTGACACGTC
TCTAGCTAATACTTAATGCTTAAACTTTAAACTAATACTTCATGTTTAAGACATTTCTGG

>Lov-1
CAGATTCGTGGCAGATAATCCAGGTAATGAACAAAAGTTGATTATATCTTTAGTAATAGT
TACATTTTGATTTGATATTAGGGGAAATAATGCTGTTATGGTTTTGAAACAGGGGTTTGG
TTGATGCATTGTCACTTAGATGTTCATATAAAGTGGGGTCTTGCTATGGCGTTCTTGGTC
GACAATGGTGTCGGAGAATTGGAGACTCTTGAAGCTCCTCCTCACGATCTACCTATTTGC
TAGTTTC-AATATAAGGAGTCATTTCTGGAAGAAGAATATTTCAGATTTTGGTATTGTTA
AGGCCCATGAGGTTGAAGTACGTAGGCAATTGCGTGAGCTTACGTTAGCGATGCCGTTAG
AGACACGTAGTGGATGAAGTGGCTTTGGTTAGCAAAGGACACATGAGGCACATGCAAAGG
CTATAAATGACTGCTGCTTTGCTACAACTTGCGATTCCCAAATTTTATAAGGTAATGGAC
CCTATCACCTCT-GCTCGAAGCTAAGCCACCCAAGTTTGAGCTTCACCATTTGACACGTC
TCTAGCTAATACTTAATGCTTAAACTTTAAACTAATACTTCATGTTTAAGACATTTCTGG

>Lwe
CAGATTCGTGGCAGATAATCCAGGTAATGAACAAAAGTTGATTATATCTTTAGTAATAGT
TACATTTTGATTTGATATTAGGGGAAATAATGCTGTTATGGTTTTGAAACAGGGGTTTGG
TTGATGCATTGTCACTTAGATGTTCATATAAAGTGGGGTCTTGCTATGGCGTTCTTGGTC
GACAATGGTGTCGGAGAATTGGAGACTCTTGAAGCTCCTCCTCACGATCTACCTATTTGC
TAGTTTC-AATATAAGGAGTCATTTCTGGAAGAAGAATATTTCAGATTTTGGTATTGTTA
AGGCCCATGAGGTTGAAGTACGTAGGCAATTGCGTGAGCTTACGTTAGCGATGCCGTTAG
AGACACGTAGTGGATGAAGTGGCTTTGGTTAGCAAAGGACACATGAGGCACATGCAAAGG
CTATAAATGACTGCTGCTTTGCTACAACTTGCGATTCCCAAATTTTATAAGGTAATGGAC
CCTATCACCTCT-GCTCGAAGCTAAGCCACCCAAGTTTGAGCTTCACCATTTGACACGTC
TCTAGCTAATACTTAATGCTTAAACTTTAAACTAATACTTCATGTTTAAGACATTTCTGG

>Mt-0
CAGATTCGTGGCAGATAATCCAGGTAATGAACAAAAGTTGATTATATCTTTAGTAATAGT
TACATTTTGATTTGATATTAGGGGAAATAATGCTGTTATGGTTTTGAAACAGGGGTTTGG
TTGATGCATTGTCACTTAGATGTTCATATAAAGTGGGGTCTTGCTATGGCGTTCTTGGTC
GACAATGGTGTCGGAGAATTGGAGACTCTTGAAGCTCCTCCTCACGATCTACCTATTTGC
TAGTTTC-AATATAAGGAGTCATTTCTGGAAGAAGAATATTTCAGATTTTGGTATTGTTA
AGGCCCATGAGGTTGAAGTACGTAGGCAATTGCGTGAGCTTACGTTAGCGATGCCGTTAG
AGACACGTAGTGGATGAAGTGGCTTTGGTTAGCAAAGGACACATGAGGCACATGCAAAGG
CTATAAATGACTGCTGCTTTGCTACAACTTGCGATTCCCAAATTTTATAAGGTAATGGAC
CCTATCACCTCT-GCTCGAAGCTAAGCCACCCAAGTTTGAGCTTCACCATTTGACACGTC
TCTAGCTAATACTTAATGCTTAAACTTTAAACTAATACTTCATGTTTAAGACATTTCTGG

>Pu2-7
CAGATTCGTGGCAGATAATCCAGGTAATGAACAAAAGTTGATTATATCTTTAGTAATAGT
TACATTTTGATTTGATATTAGGGGAAATAATGCTGTTATGGTTTTGAAACAGGGGTTTGG
TTGATGCATTGTCACTTAGATGTTCATATAAAGTGGGGTCTTGCTATGGCGTTCTTGGTC
GACAATGGTGTCGGAGAATTGGAGACTCTTGAAGCTCCTCCTCACGATCTACCTATTTGC
TAGTTTC-AATATAAGGAGTCATTTCTGGAAGAAGAATATTTCAGATTTTGGTATTGTTA
AGGCCCATGAGGTTGAAGTACGTAGGCAATTGCGTGAGCTTACGTTAGCGATGCCGTTAG
AGACACGTAGTGGATGAAGTGGCTTTGGTTAGCAAAGGACACATGAGGCACATGCAAAGG
CTATAAATGACTGCTGCTTTGCTACAACTTGCGATTCCCAAATTTTATAAGGTAATGGAC
CCTATCACCTCT-GCTCGAAGCTAAGCCACCCAAGTTTGAGCTTCACCATTTGACACGTC
TCTAGCTAATACTTAATGCTTAAACTTTAAACTAATACTTCATGTTTAAGACATTTCTGG
