# Supplementary material for: Insertions/Deletions-Associated Nucleotide Polymorphism in Arabidopsis thaliana
Source: Front Plant Sci. 2016 Nov 30;7:1792. doi: 10.3389/fpls.2016.01792 (PMC5127803; doi:10.3389/fpls.2016.01792)
Supplement: Supplementary file 5 [file DataSheet1.ZIP › Supplementary.data.sheet.1/RGD2.JR.fas]

>Col-0
CAAAATTTTGTTTTTTTTCGCCAACAATTTTTTTAGTTTTTTTGGGTAAAA--GTAGAAT
AAAGAATCAACAATTAGAATTAGCCACGAATATATTTGGGTGTAGTGAAAGTAAGCCCGA
TCGAAGAAGATAGGTGGGGAGGGGATAAGGAGTGAGACACATTATGTTTTGTTTCCTTTG
TTGTTAACAAATACTAAGACCTTTGAGGTTTGACG-TTTTTTACCTCAAAAAACTTCATT
ACCTTCCGTTCGTACGTACCATGATGTGCCCTGCTTAATTAACACGTGTTCCTTCACC--
-TTTTCACTGTTTTCTGTTGTTTATATTAACACTTTGGCTCGAGCAATTTTATCTACAAT
AGTCACTATTAAAAGAAGTTTTGATAAATCTTGAATTGAAAATTAGTCTTAAACCTTACC
GATCTCTGTCAACATCACACGTACGGGGTTTGCAA-------GAACAAATCAAAGGCTTA
AGCGTAAACTTGACACCACAATTATTAGTT--GTTATTGTTGAACAAAATAAAACCAATA
ATGAAGCACTAATAACACAACATAACGTGCGAGTATTTTAGTGGATAT-AGTTTGAAATG
AAGTTAAACTTTTAACA
>Fm-15.ab1
CAAATTTTGTTTTTTTTTCGCCAACAATTTTTTTAGTTTTTTTGGGTAAAA--GTAGAAT
AAAGAATCAACAATTAGAATTAGCCACGAATATATTTGGGTGTAGTGAAAGTAAGCCCGA
TCGAAGAAGATAGGTGGGGAGGGGATAAGGAGTGAGACACATTATGTTTTGTTTCCTTTG
TTGTTAACAAATACTAAGACCTTTGAGGTTTGACG-TTTTTTACCTCAAAAAACTTCATT
ACCTTCCGTTCGTACGTACCATGATGTGCCCTGCTTAATTAACACGTGTTCCTTCACC--
-TTTTCACTGTTTTCTGTTGTTTATATTAACACTTTGGCTCGAGCAATTTTATCTACAAT
AGTCACTATTAAAAGAAGTTTTGATAAATCTTGAATTGAAAATTAGTCTTAAACCTTACC
GATCTCTGTCAACATCACACGTACGGGGTTTGCAA-------GAACAAATCAAAGGCTTA
AGCGTAAACTTGACACCACAATTATTAGTT--GTTATTGTTGAACAAAATAAAACCAATA
ATGAAGCACTAATAACACAACATAACGTGCGAGTATTTTAGTGGATAT-AGTTTGAAATG
AAGTTAAACTTTTAACA
>Rf-4.ab1
CAAATTTTGTTTTTTTTTCGCCAACAATTTTTTTAGTTTTTTTGGGTAAAA--GTAGAAT
AAAGAATCAACAATTAGAATTAGCCACGAATATATTTGGGTGTAGTGAAAGTAAGCCCGA
TCGAAGAAGATAGGTGGGGAGGGGATAAGGAGTGAGACACATTATGTTTTGTTTCCTTTG
TTGTTAACAAATACTAAGACCTTTGAGGTTTGACG-TTTTTTACCTCAAAAAACTTCATT
ACCTTCCGTTCGTACGTACCATGATGTGCCCTGCTTAATTAACACGTGTTCCTTCACC--
-TTTTCACTGTTTTCTGTTGTTTATATTAACACTTTGGCTCGAGCAATTTTATCTACAAT
AGTCACTATTAAAAGAAGTTTTGATAAATCTTGAATTGAAAATTAGTCTTAAACCTTACC
GATCTCTGTCAACATCACACGTACGGGGTTTGCAA-------GAACAAATCAAAGGCTTA
AGCGTAAACTTGACACCACAATTATTAGTT--GTTATTGTTGAACAAAATAAAACCAATA
ATGAAGCACTAATAACACAACATAACGTGCGAGTATTTTAGTGGATAT-AGTTTGAAATG
AAGTTAAACTTTTAACA
>Yo-0.ab1
CAAATTTTGTTTTTTTTTCGCCAACAATTTTTTTAGTTTTTTTGGGTAAAA--GTAGAAT
AAAGAATCAACAATTAGAATTAGCCACGAATATATTTGGGTGTAGTGAAAGTAAGCCCGA
TCGAAGAAGATAGGTGGGGAGGGGATAAGGAGTGAGACACATTATGTTTTGTTTCCTTTG
TTGTTAACAAATACTAAGACCTTTGAGGTTTGACG-TTTTTTACCTCAAAAAACTTCATT
ACCTTCCGTTCGTACGTACCATGATGTGCCCTGCTTAATTAACACGTGTTCCTTCACC--
-TTTTCACTGTTTTCTGTTGTTTATATTAACACTTTGGCTCGAGCAATTTTATCTACAAT
AGTCACTATTAAAAGAAGTTTTGATAAATCTTGAATTGAAAATTAGTCTTAAACCTTACC
GATCTCTGTCAACATCACACGTACGGGGTTTGCAA-------GAACAAATCAAAGGCTTA
AGCGTAAACTTGACACCACAATTATTAGTT--GTTATTGTTGAACAAAATAAAACCAATA
ATGAAGCACTAATAACACAACATAACGTGCGAGTATTTTAGTGGATAT-AGTTTGAAATG
AAGTTAAACTTTTAACA
>Roc.ab1
CAAATTTTGTTTTTTTTTCGCCAACAATTTTTTTAGTTTTTTTGGGTAAAA--GTAGAAT
AAAGAATCAACAATTAGAATTAGCCACGAATATATTTGGGTGTAGTGAAAGTAAGCCCGA
TCGAAGAAGATAGGTGGGGAGGGGATAAGGAGTGAGACACATTATGTTTTGTTTCCTTTG
TTGTTAACAAATACTAAGACCTTTGAGGTTTGACG-TTTTTTACCTCAAAAAACTTCATT
ACCTTCCGTTCGTACGTACCATGATGTGCCCTGCTTAATTAACACGTGTTCCTTCACC--
-TTTTCACTGTTTTCTGTTGTTTATATTAACACTTTGGCTCGAGCAATTTTATCTACAAT
AGTCACTATTAAAAGAAGTTTTGATAAATCTTGAATTGAAAATTAGTCTTAAACCTTACC
GATCTCTGTCAACATCACACGTACGGGGTTTGCAA-------GAACAAATCAAAGGCTTA
AGCGTAAACTTGACACCACAATTATTAGTT--GTTATTGTTGAACAAAATAAAACCAATA
ATGAAGCACTAATAACACAACATAACGTGCGAGTATTTTAGTGGATAT-AGTTTGAAATG
AAGTTAAACTTTTAACA
>Hr-5.ab1
CAAATTTTGTTTTTTTTTCGCCAACAATTTTTTTAGTTTTTTTGGGTAAAA--GTAGAAT
AAAGAATCAACAATTAGAATTAGCCACGAATATATTTGGGTGTAGTGAAAGTAAGCCCGA
TCGAAGAAGATAGGTGGGGAGGGGATAAGGAGTGAGACACATTATGTTTTGTTTCCTTTG
TTGTTAACAAATACTAAGACCTTTGAGGTTTGACGTTTTTTTACCTCAAAAAACTTCATT
ACCTTCCGTTCGTACGTACCATGATGTGCCCTGCTTAATTAACACGTGTTCCTTCACC--
-TTTTCACTGTTTTCTGTTGTTTATATTAACACTTTGGCTCGAGCAATTTTATCTACAAT
AGTCACTATTAAAAGAAGTTTTGATAAATCTTGAATTGAAAATTAGTCTTAAACCTTACC
GATCTCTGTCAACATCACACGTACGGGGTTTGCAA-------GAACAAATCAAAGGCTTA
AGCGTAAACTTGACACCACAATTATTAGTT--GTTATTGTTGAACAAAATAAAACCAATA
ATGAAGCACTAATAACACAACATAACGTGCGAGTATTTTAGTGGATAT-AGTTTGAAATG
AAGTTAAACTTTTAACA
>Zu-0.ab1
CAAATTTTGTTTTTTTTTCGCCAACAATTTTTTTAGTTTTTTTGGGTAAAA--GTAGAAT
AAAGAATCAACAATTAGAATTAGCCACGAATATATTTGGGTGTAGTGAAAGTAAGCCCGA
TCGAAGAAGATAGGTGGGGAGGGGATAAGGAGTGAGACACATTATGTTTTGTTTCCTTTG
TTGTTAACAAATACTAAGACCTTTGAGGTTTGACG-TTTTTTACCTCAAAAAACTTCATT
ACCTTCCGTTCGTACGTACCATGATGTGCCCTGCTTAATTAACACGTGTTCCTTCACC--
-TTTTCACTGTTTTCTGTTGTTTATATTAACACTTTGGCTCGAGCAATTTTATCTACAAT
AGTCACTATTAAAAGAAGTTTTGATAAATCTTGAATTGAAAATTAGTCTTAAACCTTACC
GATCTCTGTCAACATCACACGTACGGGGTTTGCAA-------GAACAAATCAAAGGCTTA
AGCGTAAACTTGACACCACAATTATTAGTT--GTTATTGTTGAACAAAATAAAACCAATA
ATGAAGCACTAATAACACAACATAACGTGCGAGTATTTTAGTGGATAT-AGTTTGAAATG
AAGTTAAACTTTTAACA
>Gr-24.ab1
CAAATTTTGTTTTTTTTTCGCCAACAATTTTTTTAGTTTTTTTGGGTAAAA--GTAGAAT
AAAGAATCAACAATTAGAATTAGCCACGAATATATTTGGGTGTAGTGAAAGTAAGCCCGA
TCGAAGAAGATAGGTGGGGAGGGGATAAGGAGTGAGACACATTATGTTTTGTTTCCTTTG
TTGTTAACAAATACTAAGACCTTTGAGGTTTGACGTTTTTTTACCTCAAAAAACTTCATT
ACCTTCCGTTCGTACGTACCATGATGTGCCCTGCTTAATTAACACGTGTTCCTTCACC--
-TTTTCACTGTTTTCTGTTGTTTATATTAACACTTTGGCTCGAGCAATTTTATCTACAAT
AGTCACTATTAAAAGAAGTTTTGATAAATCTTGAATTGAAAATTAGTCTTAAACCTTACC
GATCTCTGTCAACATCACACGTACGGGGTTTGCAA-------GAACAAATCAAAGGCTTA
AGCGTAAACTTGACACCACAATTATTAGTT--GTTATTGTTGAACAAAATAAAACCAATA
ATGAAGCACTAATAACACAACATAACGTGCGAGTATTTTAGTGGATAT-AGTTTGAAATG
AAGTTAAACTTTTAACA
>Ang-0.ab1
CAAATTTTGTTTTTTTTTCGCCAACAATTTTTTTAGTTTTTTTGGGTAAAA--GTAGAAT
AAAGAATCAACAATTAGAATTAGCCACGAATATATTTGGGTGTAGTGAAAGTAAGCCCGA
TCGAAGAAGATAGGTGGGGAGGGGATAAGGAGTGAGACACATTATGTTTTGTTTCCTTTG
TTGTTAACAAATACTAAGACCTTTGAGGTTTGACGTTTTTTTACCTCAAAAAACTTCATT
ACCTTCCGTTCGTACGTACCATGATGTGCCCTGCTTAATTAACACGTGTTCCTTCACC--
-TTTTCACTGTTTTCTGTTGTTTATATTAACACTTTGGCTCGAGCAATTTTATCTACAAT
AGTCACTATTAAAAGAAGTTTTGATAAATCTTGAATTGAAAATTAGTCTTAAACCTTACC
GATCTCTGTCAACATCACACGTACGGGGTTTGCAA-------GAACAAATCAAAGGCTTA
AGCGTAAACTTGACACCACAATTATTAGTT--GTTATTGTTGAACAAAATAAAACCAATA
ATGAAGCACTAATAACACAACATAACGTGCGAGTATTTTAGTGGATAT-AGTTTGAAATG
AAGTTAAACTTTTAACA
>Kil-0.ab1
CAAATTTTGTTTTTTTTTCGCCAACAATTTTTTTAGTTTTTTTGGGTAAAA--GTAGAAT
AAAGAATCAACAATTAGAATTAGCCACGAATATATTTGGGTGTAGTGAAAGTAAGCCCGA
TCGAAGAAGATAGGTGGGGAGGGGATAAGGAGTGAGACACATTATGTTTTGTTTCCTTTG
TTGTTAACAAATACTAAGACCTTTGAGGTTTGACG-TTTTTTACCTCAAAAAACTTCATT
ACCTTCCGTTCGTACGTACCATGATGTGCCCTGCTTAATTAACACGTGTTCCTTCACC--
-TTTTCACTGTTTTCTGTTGTTTATATTAACACTTTGGCTCGAGCAATTTTATCTACAAT
AGTCACTATTAAAAGAAGTTTTGATAAATCTTGAATTGAAAATTAGTCTTAAACCTTACC
GATCTCTGTCAACATCACACGTACGGGGTTTGCAA-------GAACAAATCAAAGGCTTA
AGCGTAAACTTGACACCACAATTATTAGTT--GTTATTGTTGAACAAAATAAAACCAATA
ATGAAGCACTAATAACACAACATAACGTGCGAGTATTTTAGTGGATAT-AGTTTGAAATG
AAGTTAAACTTTTAACA
>Wu-0.ab1
CAAATTTTGTTTTTTTTTCGCCAACAATTTTTTTAGTTTTTTTGGGTAAAA--GTAGAAT
AAAGAATCAACAATTAGAATTAGCCACGAATATATTTGGGTGTAGTGAAAGTAAGCCCGA
TCGAAGAAGATAGGTGGGGAGGGGATAAGGAGTGAGACACATTATGTTTTGTTTCCTTTG
TTGTTAACAAATACTAAGACCTTTGAGGTTTGACG-TTTTTTACCTCAAAAAACTTCATT
ACCTTCCGTTCGTACGTACCATGATGTGCCCTGCTTAATTAACACGTGTTCCTTCACC--
-TTTTCACTGTTTTCTGTTGTTTATATTAACACTTTGGCTCGAGCAATTTTATCTACAAT
AGTCACTATTAAAAGAAGTTTTGATAAATCTTGAATTGAAAATTAGTCTTAAACCTTACC
GATCTCTGTCAACATCACACGTACGGGGTTTGCAA-------GAACAAATCAAAGGCTTA
AGCGTAAACTTGACACCACAATTATTAGTT--GTTATTGTTGAACAAAATAAAACCAATA
ATGAAGCACTAATAACACAACATAACGTGCGAGTATTTTAGTGGATAT-AGTTTGAAATG
AAGTTAAACTTTTAACA
>Lwe.ab1
CA--------TTTTTTTTCGCCAACAAATATTTATTATTATTTGGGTAAAAAAGTAGAAT
AAAGAATCAACAATTAGAATTAGTCAAGAATATGTTTGGGTGTAGTGAAAGTAAGCCCGA
TCGAAGAAGATAGGTGGGGAGGGGATAAGGAGTGAGACACATTATGTTTTGTTTCCTTTG
TTGTTAACA-----CAAGACCTTTGAGGTTTGACG-TTTTTTACCTCAAAAAACTTCATT
ACCTTCCGTTCGTACGTACAATGACGTGCCCTGCTTAA----CACGTGTTCCTTCACCTT
TTTTTCACTGTTTTATTTTGTCTACCTCGATACTTTTGCTCGACCAATTTTATCTACAAT
AGTTACTACTAAAAGGAATCTG--------------TTAAAGTTACTATTA-------CC
GATCTCTGTCAAT-TCAC-------GGGTTTGCAACTTGCAAGAACGAAGTAAAGGTTTA
AGCGTAAACTTGACACCACAATTATGAGTTTTGTTATTGCTGAACAAAACAAAATCAATA
GTGACGTACTAATAACACAACATAACGTGTCAGCATTTGAGTGGATATGAGTTTGAAATG
AA-------TTTTAACA
>Kz-7.ab1
CA--------TTTTTTTTCGCCAACAAATATTTATTATTATTTGGGTAAAAAAGTAGAAT
AAAGAATCAACAATTAGAATTAGTCAAGAATATGTTTGGGTGTAGTGAAAGTAAGCCCGA
TCGAAGAAGATAGGTGGGGAGGGGATAAGGAGTGAGACACATTATGTTTTGTTTCCTTTG
TTGTTAACA-----CAAGACCTTTGAGGTTTGACG-TTTTTTACCTCAAAAAACTTCATT
ACCTTCCGTTCGTACGTACAATGACGTGCCCTGCTTAA----CACGTGTTCCTTCACCTT
TTTTTCACTGTTTTATTTTGTCTACCTCGATACTTTTGCTCGACCAATTTTATCTACAAT
AGTTACTACTAAAAGGAATCTG--------------TTAAAGTTACTATTA-------CC
GATCTCTGTCAAT-TCAC-------GGGTTTGCAACTTGCAAGAACGAAGTAAAGGTTTA
AGCGTAAACTTGACACCACAATTATGAGTTTTGTTATTGCTGAACAAAACAAAATCAATA
GTGACGTACTAATAACACAACATAACGTGTCAGCATTTGAGTGGATATGAGTTTGAAATG
AA-------TTTTAACA
>Kz-9.ab1
CA--------TTTTTTTTCGCCAACAAATATTTATTATTATTTGGGTAAAAAAGTAGAAT
AAAGAATCAACAATTAGAATTAGTCAAGAATATGTTTGGGTGTAGTGAAAGTAAGCCCGA
TCGAAGAAGATAGGTGGGGAGGGGATAAGGAGTGAGACACATTATGTTTTGTTTCCTTTG
TTGTTAACA-----CAAGACCTTTGAGGTTTGACG-TTTTTTACCTCAAAAAACTTCATT
ACCTTCCGTTCGTACGTACAATGACGTGCCCTGCTTAA----CACGTGTTCCTTCACCTT
TTTTTCACTGTTTTATTTTGTCTACCTCGATACTTTTGCTCGACCAATTTTATCTACAAT
AGTTACTACTAAAAGGAATCTG--------------TTAAAGTTACTATTA-------CC
GATCTCTGTCAAT-TCAC-------GGGTTTGCAACTTGCAAGAACGAAGTAAAGGTTTA
AGCGTAAACTTGACACCACAATTATGAGTTTTGTTATTGCTGAACAAAACAAAATCAATA
GTGACGTACTAATAACACAACATAACGTGTCAGCATTTGAGTGGATATGAGTTTGAAATG
AA-------TTTTAACA
>Nd-0.ab1
CA--------TTTTTTTTCGCCAACAAATATTTATTATTATTTGGGTAAAAAAGTAGAAT
AAAGAATCAACAATTAGAATTAGTCAAGAATATGTTTGGGTGTAGTGAAAGTAAGCCCGA
TCGAAGAAGATAGGTGGGGAGGGGATAAGGAGTGAGACACATTATGTTTTGTTTCCTTTG
TTGTTAACA-----CAAGACCTTTGAGGTTTGACG-TTTTTTACCTCAAAAAACTTCATT
ACCTTCCGTTCGTACGTACAATGACGTGCCCTGCTTAA----CACGTGTTCCTTCACC--
-TTTTCACTGTTTTATTTTGTCTACCTCGATACTTTTGCTCGACCAATTTTATCTACAAT
AGTTACTACTAAAAGGAATCTG--------------TTAAAGTTACTATTA-------CC
GATCTCTGTCAAT-TCAC-------GGGTTTGCAACTTGCAAGAACGAAGTAAAGGTTTA
AGCGTAAACTTGACACCACAATTATGAGTTTTGTTATTGCTGAACAAAACAAAATCAATA
GTGACGTACTAATAACACAACATAACGTGTCAGCATTTGAGTGGATATGAGTTTGAAATG
AA-------TTTTAACA
>Mt-0.ab1
CA--------TTTTTTTTCGCCAACAAATATTTATTATTATTTGGGTAAAAAAGTAGAAT
AAAGAATCAACAATTAGAATTAGTCAAGAATATGTTTGGGTGTAGTGAAAGTAAGCCCGA
TCGAAGAAGATAGGTGGGGAGGGGATAAGGAGTGAGACACATTATGTTTTGTTTCCTTTG
TTGTTAACA-----CAAGACCTTTGAGGTTTGACG-TTTTTTACCTCAAAAAACTTCATT
ACCTTCCGTTCGTACGTACAATGACGTGCCCTGCTTAA----CACGTGTTCCTTCACC--
-TTTTCACTGTTTTATTTTGTCTACCTCGATACTTTTGCTCGACCAATTTTATCTACAAT
AGTTACTACTAAAAGGAATCTG--------------TTAAAGTTACTATTA-------CC
GATCTCTGTCAAT-TCAC-------GGGTTTGCAACTTGCAAGAACGAAGTAAAGGTTTA
AGCGTAAACTTGACACCACAATTATGAGTTTTGTTATTGCTGAACAAAACAAAATCAATA
GTGACGTACTAATAACACAACATAACGTGTCAGCATTTGAGTGGATATGAGTTTGAAATG
AA-------TTTTAACA
>Ws-0.ab1
CA--------TTTTTTTTCGCCAACAAATATTTATTATTATTTGGGTAAAAAAGTAGAAT
AAAGAATCAACAATTAGAATTAGTCAAGAATATGTTTGGGTGTAGTGAAAGTAAGCCCGA
TCGAAGAAGATAGGTGGGGAGGGGATAAGGAGTGAGACACATTATGTTTTGTTTCCTTTG
TTGTTAACA-----CAAGACCTTTGAGGTTTGACG-TTTTTTACCTCAAAAAACTTCATT
ACCTTCCGTTCGTACGTACAATGACGTGCCCTGCTTAA----CACGTGTTCCTTCACC--
-TTTTCACTGTTTTATTTTGTCTACCTCGATACTTTTGCTCGACCAATTTTATCTACAAT
AGTTACTACTAAAAGGAATCTG--------------TTAAAGTTACTATTA-------CC
GATCTCTGTCAAT-TCAC-------GGGTTTGCAACTTGCAAGAACGAAGTAAAGGTTTA
AGCGTAAACTTGACACCACAATTATGAGTTTTGTTATTGCTGAACAAAACAAAATCAATA
GTGACGTACTAATAACACAACATAACGTGTCAGCATTTGAGTGGATATGAGTTTGAAATG
AA-------TTTTAACA
>Zdr-6.ab1
CA--------TTTTTTTTCGCCAACAAATATTTATTATTATTTGGGTAAAAAAGTAGAAT
AAAGAATCAACAATTAGAATTAGTCAAGAATATGTTTGGGTGTAGTGAAAGTAAGCCCGA
TCGAAGAAGATAGGTGGGGAGGGGATAAGGAGTGAGACACATTATGTTTTGTTTCCTTTG
TTGTTAACA-----CAAGACCTTTGAGGTTTGACG-TTTTTTACCTCAAAAAACTTCATT
ACCTTCCGTTCGTACGTACAATGACGTGCCCTGCTTAA----CACGTGTTCCTTCACC--
-TTTTCACTGTTTTATTTTGTCTACCTCGATACTTTTGCTCGACCAATTTTATCTACAAT
AGTTACTACTAAAAGGAATCTG--------------TTAAAGTTACTATTA-------CC
GATCTCTGTCAAT-TCAC-------GGGTTTGCAACTTGCAAGAACGAAGTAAAGGTTTA
AGCGTAAACTTGACACCACAATTATGAGTTTTGTTATTGCTGAACAAAACAAAATCAATA
GTGACGTACTAATAACACAACATAACGTGTCAGCATTTGAGTGGATATGAGTTTGAAATG
AA-------TTTTAACA
>Rrs-7.ab1
CA--------TTTTTTTTCGCCAACAAATATTTATTATTATTTGGGTAAAAAAGTAGAAT
AAAGAATCAACAATTAGAATTAGTCAAGAATATGTTTGGGTGTAGTGAAAGTAAGCCCGA
TCGAAGAAGATAGGTGGGGAGGGGATAAGGAGTGAGACACATTATGTTTTGTTTCCTTTG
TTGTTAACA-----CAAGACCTTTGAGGTTTGACG-TTTTTTACCTCAAAAAACTTCATT
ACCTTCCGTTCGTACGTACAATGACGTGCCCTGCTTAA----CACGTGTTCCTTCACC--
-TTTTCACTGTTTTATTTTGTCTACCTCGATACTTTTGCTCGACCAATTTTATCTACAAT
AGTTACTACTAAAAGGAATCTG--------------TTAAAGTTACTATTA-------CC
GATCTCTGTCAAT-TCAC-------GGGTTTGCAACTTGCAAGAACGAAGTAAAGGTTTA
AGCGTAAACTTGACACCACAATTATGAGTTTTGTTATTGCTGAACAAAACAAAATCAATA
GTGACGTACTAATAACACAACATAACGTGTCAGCATTTGAGTGGATATGAGTTTGAAATG
AA-------TTTTAACA
>Pu2-7.ab1
CA--------TTTTTTTTCGCCAACAAATATTTATTATTATTTGGGTAAAAAAGTAGAAT
AAAGAATCAACAATTAGAATTAGTCAAGAATATGTTTGGGTGTAGTGAAAGTAAGCCCGA
TCGAAGAAGATAGGTGGGGAGGGGATAAGGAGTGAGACACATTATGTTTTGTTTCCTTTG
TTGTTAACA-----CAAGACCTTTGAGGTTTGACG-TTTTTTACCTCAAAAAACTTCATT
ACCTTCCGTTCGTACGTACAATGACGTGCCCTGCTTAA----CACGTGTTCCTTCACCTT
TTTTTCACTGTTTTATTTTGTCTACCTCGATACTTTTGCTCGACCAATTTTATCTACAAT
AGTTACTACTAAAAGGAATCTG--------------TTAAAGTTACTATTA-------CC
GATCTCTGTCAAT-TCAC-------GGGTTTGCAACTTGCAAGAACGAAGTAAAGGTTTA
AGCGTAAACTTGACACCACAATTATGAGTTTTGTTATTGCTGAACAAAACAAAATCAATA
GTGACGTACTAATAACACAACATAACGTGTCAGCATTTGAGTGGATATGAGTTTGAAATG
AA-------TTTTAACA
>Lov-1.ab1
CA--------TTTTTTTTCGCCAACAAATATTTATTATTATTTGGGTAAAAAAGTAGAAT
AAAGAATCAACAATTAGAATTAGTCAAGAATATGTTTGGGTGTAGTGAAAGTAAGCCCGA
TCGAAGAAGATAGGTGGGGAGGGGATAAGGAGTGAGACACATTATGTTTTGTTTCCTTTG
TTGTTAACA-----CAAGACCTTTGAGGTTTGACG-TTTTTTACCTCAAAAAACTTCATT
ACCTTCCGTTCGTACGTACAATGACGTGCCCTGCTTAA----CACGTGTTCCTTCACC--
-TTTTCACTGTTTTATTTTGTCTACCTCGATACTTTTGCTCGACCAATTTTATCTACAAT
AGTTACTACTAAAAGGAATCTG--------------TTAAAGTTACTATTA-------CC
GATCTCTGTCAAT-TCAC-------GGGTTTGCAACTTGCAAGAACGAAGTAAAGGTTTA
AGCGTAAACTTGACACCACAATTATGAGTTTTGTTATTGCTGAACAAAACAAAATCAATA
GTGACGTACTAATAACACAACATAACGTGTCAGCATTTGAGTGGATATGAGTTTGAAATG
AA-------TTTTAACA
