# Supplementary material for: Insertions/Deletions-Associated Nucleotide Polymorphism in Arabidopsis thaliana
Source: Front Plant Sci. 2016 Nov 30;7:1792. doi: 10.3389/fpls.2016.01792 (PMC5127803; doi:10.3389/fpls.2016.01792)
Supplement: Supplementary file 5 [file DataSheet1.ZIP › Supplementary.data.sheet.1/RGD3.JR.fas]

>Col-0
AACCACTTGTTGACTAACATCATTTGGTCACCAACTAAATCTAATAGATTTTTTCTTATG
TTTGTTACCTCTCTCTGTTTACTT--TATCTTCGAGATCCTATAATAATAATATGTATGG
GATCTGAGATCACATAATTGATAAATTCC-ATTTGCTACTTCTATTAGAAGGTGAGCCTA
GGCCTAGCTACCATGTGAAGAATCTGGGATCACATGTGATTTGATAGTTTTAAACTTTCA
ATTATGTTTACATGTCTTGGAAACCTCATGTTTTTAAAGAAATAAACATATAAACATGTG
ACGCAACTTCTGAATATATGTGTACGTATATTATATATGTAATATCTCGTCCAATGTATC
ATTGAAGCAACAAACTATATATTTCAAATAGAGAAAAAACTGAAAATTAACGAGGGGCTA
AAGGAGAAAGAAACAGAAGAATCAGCAATTTTAGTTGATCTCGATGAAGAGACTTGCCTG
AGGATGCAAACCTGCGTCTTTCAGTGACATTGACTCTTTGTCTCTCCCATACACTGTCCT
TGGGAAGTTTGTGATTAAGCTGTACTCTTCTGTATCTAAGAGTCCAAGTGAATCCACG
>Lip-0.ab1
AACCACTTGTTGACTAACATCATTTGGTCACCAACTAAATCTAATAGATTTTTTCTTATG
TTTGTTACCTCTCTCTGTTTACTT--TATCTTCGAGATCCTATAATAATAATATGTATGG
GATCTGAGATCACATAATTGATAAATTCC-ATTTGCTACTTCTATTAGAAGGTGAGCCTA
GGCCTAGCTACCATGTGAAGAATCTGGGATCACATGTGATTTGATAGTTTTAAACTTTCA
ATTATGTTTACATGTCTTGGAAACCTCATGTTTTTAAAGAAATAAACATATAAACATGTG
ACGCAACTTCTGAATATATGTGTACGTATATTATATATGTAATATCTCGTCCAATGTATC
ATTGAAGCAACAAACTATATATTTCAAATAGAGAAAAAACTGAAAATTAACGAGGGGCTA
AAGGAGAAAGAAACAGAAGAATCAGCAATTTTAGTTGATCTCGATGAAGAGACTTGCCTG
AGGATGCAAACCTGCGTCTTTCAGTGACATTGACTCTTTGTCTCTCCCATACACTGTCCT
TGGGAAGTTTGTGATTAAGCTGTACTCTTCTGTATCTAAGAGTCCAAGTGAATCCACG
>Sorbo.ab1
AACCACTTGTTGACTAACATCATTTGGTCACCAACTAAATCTAATAGATTTTTTCTTATG
TTTGTTACCTCTCTCTGTTTACTT--TATCTTCGAGATCCTATAATAATAATATGTATGG
GATCTGAGATCACATAATTGATAAATTCC-ATTTGCTACTTCTATTAGAAGGTGAGCCTA
GGCCTAGCTACCATGTGAAGAATCTGGGATCACATGTGATTTGATAGTTTTAAACTTTCA
ATTATGTTTACATGTCTTGGAAACCTCATGTTTTTAAAGAAATAAACATATAAACATGTG
ACGCAACTTCTGAATATATGTGTACGTATATTATATATGTAATATCTCGTCCAATGTATC
ATTGAAGCAACAAACTATATATTTCAAATAGAGAAAAAACTGAAAATTAACGAGGGGCTA
AAGGAGAAAGAAACAGAAGAATCAGCAATTTTAGTTGATCTCGATGAAGAGACTTGCCTG
AGGATGCAAACCTGCGTCTTTCAGTGACATTGACTCTTTGTCTCTCCCATACACTGTCCT
TGGGAAGTTTGTGATTAAGCTGTACTCTTCTGTATCTAAGAGTCCAAGTGAATCCACG
>Bur-0.ab1
AACCACTTGTTGACTAACATCATTTGGTCACCAACTAAATCTAATAGATTTTTTCTTATG
TTTGTTACCTCTCTCTGTTTACTT--TATCTTCGAGATCCTATAATAATAATATGTATGG
GATCTGAGATCACATAATTGATAAATTCC-ATTTGCTACTTCTATTAGAAGGTGAGCCTA
GGCCTAGCTACCATGTGAAGAATCTGGGATCACATGTGATTTGATAGTTTTAAACTTTCA
ATTATGTTTACATGTCTTGGAAACCTCATGTTTTTAAAGAAATAAACATATAAACATGTG
ACGCAACTTCTGAATATATGTGTATGTATATTATATATGTAATATCTCGTCCAATGTATC
ATTGAAGCAACAAACTATATATTTCAAATAGAGAAAAACCTGAAAATTAACGAGGGGCTA
AAGGAGAAAGAAACAGAAGAATCAGCAATTTTAGTTGATCTCGATGAAGAGACTTGCCTG
AGGATGCAAACCTGCGTCTTTCAGTGACATTGACTCTTTGTCTCTCCCATACACTGTCCT
TGGGAAGTTTGTGATTAAGCTGTACTCTTCTGTATCTAAGAGTCCAAGTGAATCCACG
>Rrs-7.ab1
AACCACTTGTTGACTAACATCATTTGGTCACCAACTAAATCTAATAGATTTTTTCTTATG
TTTGTTACCTCTCTCTGTTTACTT--TATCTTCGAGATCCTATAATAATAATATGTATGG
GATCTGAGATCACATAATTGATAAATTCC-ATTTGCTACTTCTATTAGAAGGTGAGCCTA
GGCCTAGCTACCATGTGAAGAATCTGGGATCACATGTGATTTGATAGTTTTAAACTTTCA
ATTATGTTTACATGTCTTGGAAACCTCATGTTTTTAAAGAAATAAACATATAAACATGTG
ACGCAACTTCTGAATATATGTGTATGTATATTATATATGTAATATCTCGTCCAATGTATC
ATTGAAGCAACAAACTATATATTTCAAATAGAGAAAAACCTGAAAATTAACGAGGGGCTA
AAGGAGAAAGAAACAGAAGAATCAGCAATTTTAGTTGATCTCGATGAAGAGACTTGCCTG
AGGATGCAAACCTGCGTCTTTCAGTGACATTGACTCTTTGTCTCTCCCATACACTGTCCT
TGGGAAGTTTGTGATTAAGCTGTACTCTTCTGTATCTAAGAGTCCAAGTGAATCCACG
>Ang-0.ab1
AACCACTTGTTGACTAACATCATTTGGTCACCAACTAAATCTAATAGATTTTTTCGTATG
TTTGTTACCTCTCTCTGTTTACTT--TATCTTCGAGATCCTATAATAATAATATGTATGG
GATCTGAGATCACATAATTGATAAATTCC-ATTTGCTACTTCTATTAGAAGGTGAGCCTA
GGCCTAGCTACCATGTGAAGAATCTGGGATCACATGTGATTTGATAGTTTTAAACTTTCA
ATTATGTTTACATGTCTTGGAAACCTCATGTTTTTAAAGAAATAAACATATAAACATGTG
ACGCAACTTCTGAATATATGTGTATGTATATTATATATGTAATATCTCGTCCAATGTATC
ATTGAAGCAACAAACTATATATTTCAAATAGAGAAAAACCTGAAAATTAACGAGGGGCTA
AAGGAGAAAGAAACAGAAGAATCAGCAATTTTAGTTGATCTCGATGAAGAGACTTGCCTG
AGGATGCAAACCTGCGTCTTTCAGTGACATTGACTCTTTGTCTCTCCCATACACTGTCCT
TGGGAAGTTTGTGATTAAGCTGTACTCTTCTGTATCTAAGAGTCCAAGTGAATCCACG
>Rf-4.ab1
AACCACTTGTTGACTAACATCATTTGGTCACCAACTAAATCTAATAGATTTTTTCTTATG
TTTGTTACCTCTCTCTGTTTACTT--TATCTTCGAGATCCTATAATAATAATATGTATGG
GATCTGAGATCACATAATTGATAAATTCC-ATTTGCTACTTCTATTAGAAGGTGAGCCTA
GGCCTAGCTACCATGTGAAGAATCTGGGATCACATGTGATTTGATAGTTTTAAACTTTCA
ATTATGTTTACATGTCTTGGAAACCTCATGTTTTTAAAGAAATAAACATATAAACATGTG
ACGCAACTTCTGAATATATGTGTATGTATATTATATATGTAATATCTCGTCCAATGTATC
ATTGAAGCAACAAACTATATATTTCAAATAGAGAAAAACCTGAAAATTAACGAGGGGCTA
AAGGAGAAAGAAACAGAAGAATCAGCAATTTTAGTTGATCTCGATGAAGAGACTTGCCTG
AGGATGCAAACCTGCGTCTTTCAGTGACATTGACTCTTTGTCTCTCCCATACACTGTCCT
TGGGAAGTTTGTGATTAAGCTGTACTCTTCTGTATCTAAGAGTCCAAGTGAATCCACG
>Gr-24.ab1
AACCACTTGTTGACTAACATCATTTGGTCACCAACTAAATCTAATAGATTTTTTCTTATG
TTTGTTACCTCTCTCTGTTTACTT--TATCTTCGAGATCCTATAATAATAATATGTATGG
GATCTGAGATCACATAATTGATAAATTCC-ATTTGCTACTTCTATTAGAAGGTGAGCCTA
GGCCTAGCTACCATGTGAAGAATCTGGGATCACATGTGATTTGATAGTTTTAAACTTTCA
ATTATGTTTACATGTCTTGGAAACCTCATGTTTTTAAAGAAATAAACATATAAACATGTG
ACGCAACTTCTGAATATATGTGTATGTATATTATATATGTAATATCTCGTCCAATGTATC
ATTGAAGCAACAAACTATATATTTCAAATAGAGAAAAACCTGAAAATTAACGAGGGGCTA
AAGGAGAAAGAAACAGAAGAATCAGCAATTTTAGTTGATCTCGATGAAGAGACTTGCCTG
AGGATGCAAACCTGCGTCTTTCAGTGACATTGACTCTTTGTCTCTCCCATACACTGTCCT
TGGGAAGTTTGTGATTAAGCTGTACTCTTCTGTATCTAAGAGTCCAAGTGAATCCACG
>Wu-0.ab1
AACCACTTGTTGACTAACATCATTTGGTCACCAACTAAATCTAATAGTTTTTTTTTGGTG
TATGTTACTTCTTCTATTTTTTTT--TATCTCCGAGATCCTATAATA------TGGATGG
GATCTGAGATCACATAACTGATAA-TTAAGATTTA-----------AGAGGGTGAGCCTA
GGCCTAGCTACCATGTGAAGAATCTGGGATCACATGTGATTTGATAGTTTCAAACTTTCA
ATTATGTTTACATGTCTTCGAAACCTCATGTGTTTAA-GAAATAAACATATAAGCATGTG
ACGCAACTTCTGAATATATGTGTATGTATAATATATATGTAATATCTCGTCCAATGTATC
ATTGAAGCAACAAACTAAATATTTCAAATAGAGAAAAACCTGAAAATTAACGAGGGGCTA
AAGGAGAAAGAAACAGAAGAATCAGCAATTTTAGTTGATCTCGATGAAGAGACTTGCCTG
AGGATGCAAACCTGCGTCTTTTAGTGACATTGACTCTTTGTCTCTTCCATACACTGTCCT
TGGGAAGTTTGTGATTAAGCTGTACTCTTCTGTATCTAAGAGTCCAAGTGAATCAACG
>Ms-0.ab1
AACCACTTGTTGACTAACATCATTTGGTCACCAACTAAATCTAATAGTTTTTTTTTGGTG
TATGTTACTTCTTCTATTTTTTTT--TATCTCCGAGATCCTATAATA------TGGATGG
GATCTGAGATCACATAACTGATAA-TTAAGATTTA-----------AGAGGGTGAGCCTA
GGCCTAGCTACCATGTGAAGAATCTGGGATCACATGTGATTTGATAGTTTCAAACTTTCA
ATTATGTTTACATGTCTTCGAAACCTCATGTGTTTAA-GAAATAAACATATAAGCATGTG
ACGCAACTTCTGAATATATGTGTATGTATAATATATATGTAATATCTCGTCCAATGTATC
ATTGAAGCAACAAACTAAATATTTCAAATAGAGAAAAACCTGAAAATTAACGAGGGGCTA
AAGGAGAAAGAAACAGAAGAATCAGCAATTTTAGTTGATCTCGATGAAGAGACTTGCCTG
AGGATGCAAACCTGCGTCTTTTAGTGACATTGACTCTTTGTCTCTTCCATACACTGTCCT
TGGGAAGTTTGTGATTAAGCTGTACTCTTCTGTATCTAAGAGTCCAAGTGAATCAACG
>Kz-9.ab1
AACCACTTGTTGACTAACATCATTTGGTCACCAACTAAATCTAATAGTTTTTTTTTGGTG
TATGTTACTTCTTCTATTTTTTTT--TATCTCCGAGATCCTATAATA------TGGATGG
GATCTGAGATCACATAACTGATAA-TTAAGATTTA-----------AGAGGGTGAGCCTA
GGCCTAGCTACCATGTGAAGAATCTGGGATCACATGTGATTTGATAGTTTCAAACTTTCA
ATTATGTTTACATGTCTTCGAAACCTCATGTGTTTAA-GAAATAAACATATAAGCATGTG
ACGCAACTTCTGAATATATGTGTATGTATAATATATATGTAATATCTCGTCCAATGTATC
ATTGAAGCAACAAACTAAATATTTCAAATAGAGAAAAACCTGAAAATTAATGAGGGGCTA
AAGGAGAAAGAAACAGAAGAATCAGCAATTTTAGTTGATCTCGATGAAGAGACTTGCCTG
AGGATGCAAACCTGCGTCTTTTAGTGACATTGACTCTTTGTCTCTTCCATACACTGTCCT
TGGGAAGTTTGTGATTAAGCTGTACTCTTCTGTATCTAAGAGTCCAAGTGAATCAACG
>Ws-0.ab1
AACCACTTGTTGACTAACATCATTTGGTCACCAACTAAATCTAATAGTTTTTTTTTGGTG
TATGTTA-------------------TATCTCCGAGATCCTATAATA------TGGATGG
GATCTGAGATCACATAACTGATAA-TTAC-ATTTGCTATTTTTATATGAGGGTGAGCCTA
GGCCTAGCTACCATGTGAAGAATCTGGGATCACATGTGATTTGATAGTTTCAAACTTTCA
ATTATGTTTACATGTCTTCGAAACCTCATGTGTTTAA-GAAATAAACATATAAGCATGTG
ACGCAACTTCTGAATATATGTGTATGTATAATATATATGTAATATCTCGTCCAATGTATC
ATTGAAGCAACAAACTAAATATTTCAAATAGAGAAAAACCTGAAAATTAACGAGGGGCTA
AAGGAGAAAGAAACAGAAGAATCAGCAATTTTAGTTGATCTCGATGAAGAGACTTGCCTG
AGGATGCAAACCTGCGTCTTTTAGTGACATTGACTCTTTGTCTCTTCCATACACTGTCCT
TGGGAAGTTTGTGATTAAGCTGTACTCTTCTGTATCTAAGAGTCCAAGTGAATCAACG
>Tamm-2.ab1
AACCACTTGTTGACTAACATCATTTGGTCACCAACTAAATCTAATAGTTTTTTTTGGGTG
TATGTTA-------------------TATCTCCGAGATCCTATAATA------TGGATGG
GATCTGAGATCACATAACTGATAA-TTAC-ATTTGCTATTTTTATATGAGGGTGAGCCTA
GGCCTAGCTACCATGTGAAGAATCTGGGATCACATGTGATTTGATAGTTTCAAACTTTCA
ATTATGTTTACATGTCTTCGAAACCTCATGTGTTTAA-GAAATAAACATATAAGCATGTG
ACACAACTTCTGAATATATGTGTATGTATAATATATATGTAATATCTCGTCCAATGTATC
ATTGAAGCAACAAACTAAATATTTCAAATAGAGAAAAACCTGAAAATTAACGAGGGGCTA
AAGGAGAAAGAAACAGAAGAATCAGCAATTTTAGTTGATCTCGATGAAGAGACTTGCCTG
AGGATGCAAACCTGCGTCTTTTAGTGACATTGACTCTTTGTCTCTTCCATACACTGTCCT
TGGGAAGTTTGTGATTAAGCTGTACTCTTCTGTATCTAAGAGTCCAAGTGAATCAACG
>Mt-0.ab1
AACCACTTGTTGACTAACATCATTTGGTCACCAACTAAATCTAATAGTTTTTTTTGGGTG
TATGTTA-------------------TATCTCCGAGATCCTATAATA------TGGATGG
GATCTGAGATCACATAACTGATAA-TTAC-ATTTGCTATTTTTATATGAGGGTGAGCCTA
GGCCTAGCTACCATGTGAAGAATCTGGGATCACATGTGATTTGATAGTTTCAAACTTTCA
ATTATGTTTACATGTCTTCGAAACCTCATGTGTTTAA-GAAATAAACATATAAGCATGTG
ACACAACTTCTGAATATATGTGTATGTATAATATATATGTAATATCTCGTCCAATGTATC
ATTGAAGCAACAAACTAAATATTTCAAATAGAGAAAAACCTGAAAATTAACGAGGGGCTA
AAGGAGAAAGAAACAGAAGAATCAGCAATTTTAGTTGATCTCGATGAAGAGACTTGCCTG
AGGATGCAAACCTGCGTCTTTTAGTGACATTGACTCTTTGTCTCTTCCATACACTGTCCT
TGGGAAGTTTGTGATTAAGCTGTACTCTTCTGTATCTAAGAGTCCAAGTGAATCAACG
>Nd-0.ab1
AACCACTTGTTGACTAACATCATTTGGTCACCAACTAAATCTAATAGTTTTTTTTTGGTG
TATGTTACTTCTTCTATTTTTTTT--TATCTCCGAGATCCTATAATA------TGGATGG
GATCTGAGATCACATAACTGATAA-TTCC-ATTTGCTATTTTTATATGAGGGTGAGCCTA
GGCCTAGCTACCATGTGAAGAATCTGGGATCACATGTGATTTGATAGTTTCAAACTTTCA
ATTATGTTTACATGTCTTCGAAACCTCATGTGTTTAA-GAAATAAACATATAAGCATGTG
ACGCAACTTCTGAATATATGTGTATGTATAATATATATGTAATATCTCGTCCAATGTATC
ATTGAAGCAACAAACTAAATATTTCAAATAGAGAAAAACCTGAAAATTAACGAGGGGCTA
AAGGAGAAAGAAACAGAAGAATCAGCAATTTTAGTTGATCTCGATGAAGAGACTTGCCTG
AGGATGCAAACCTGCGTCTTTTAGTGACATTGACTCTTTGTCTCTTCCATACACTGTCCT
TGGGAAGTTTGTGATTAAGCTGTACTCTTCTGTATCTAAGAGTCCAAGTGAATCAACG
>Hr-5.ab1
AACCACTTGTTGACTAACATCATTTGGTCACCAACTAAATCTAATAGTTTTTTTTTGGTG
TATGTTACTTCTTCTATTTTTTTT--TATCTCCGAGATCCTATAATA------TGGATGG
GATCTGAGATCACATAACTGATAA-TTCC-ATTTGCTATTTTTATATGAGGGTGAGCCTA
GGCCTAGCTACCATGTGAAGAATCTGGGATCACATGTGATTTGATAGTTTCAAACTTTCA
ATTATGTTTACATGTCTTCGAAACCTCATGTGTTTAA-GAAATAAACATATAAGCATGTG
ACGCAACTTCTGAATATATGTGTATGTATAATATATATGTAATATCTCGTCCAATGTATC
ATTGAAGCAACAAACTAAATATTTCAAATAGAGAAAAACCTGAAAATTAACGAGGGGCTA
AAGGAGAAAGAAACAGAAGAATCAGCAATTTTAGTTGATCTCGATGAAGAGACTTGCCTG
AGGATGCAAACCTGCGTCTTTTAGTGACATTGACTCTTTGTCTCTTCCATACACTGTCCT
TGGGAAGTTTGTGATTAAGCTGTACTCTTCTGTATCTAAGAGTCCAAGTGAATCAACG
>Nfc5.ab1
AACCACTTGTTGACTAACATCATTTGGTCACCAACTAAATCTAATAGTTTTTTTT-GGTG
TATGTTACTTCTTCTAATTTTTTTTGTATCTCCGAGATCCTATAATA------TGGATGG
GATCTGAGATCACATAACTGATAA-TTCC-ATTTGCTATTTTTATATGAGGGTGAGCCTA
GGCCTAGCTACCATGTGAAGAATCTGGGATCACATGTGATTTGATAGTTTCAAACTTTGA
ATTATGTTTACAAGTCTTCGAAACCTCATGTGTTTAA-GAAATAAACATATAAGCATGTG
ACGCAACTTCTGAATATATGTGTATGTATAATATATATGTAATATCTCGTCCAATGTATC
ATTGAAGCAACAAACTAAATATTTCAAATAGAGAAAAACCTGAAAATTAAAGAGGGGCTA
AAGGAGAAAGAAACAGAAGAATCAGCAATTTTAGTTGATCTCGATGAAGAGACTTGCCTG
AGGATGCAAACCTGCGTCTTTCAGTGACATTGACTCTTTGTCTCTCCCATACACTGTCCT
TGGGAAGTTTGTGATTAAGCTGTACTCTTCTTTATCTAAGAGTCCAAGTGAATCCACG
>Lov1.ab1
AACCACTTGTTGACTAACATCATTTGGTCACCAACTAAATCTAATAGTTTTTTTT-GGTG
TATGTTACTTCTTCTAATTTTTTTTGTATCTCCGAGATCCTATAATA------TGGATGG
GATCTGAGATCACATAACTGATAA-TTCC-ATTTGCTATTTTTATATGAGGGTGAGCCTA
GGCCTAGCTACCATGTGAAGAATCTGGGATCACATGTGATTTGATAGTTTCAAACTTTGA
ATTATGTTTACAAGTCTTCGAAACCTCATGTGTTTAA-GAAATAAACATATAAGCATGTG
ACGCAACTTCTGAATATATGTGTATGTATAATATATATGTAATATCTCGTCCAATGTATC
ATTGAAGCAACAAACTAAATATTTCAAATAGAGAAAAACCTGAAAATTAAAGAGGGGCTA
AAGGAGAAAGAAACAGAAGAATCAGCAATTTTAGTTGATCTCGATGAAGAGACTTGCCTG
AGGATGCAAACCTGCGTCTTTCAGTGACATTGACTCTTTGTCTCTCCCATACACTGTCCT
TGGGAAGTTTGTGATTAAGCTGTACTCTTCTTTATCTAAGAGTCCAAGTGAATCCACG
>Zu-0.ab1
AACCACTTGTTGACTAACATCATTTGGTCACCAACTAAATCTAATAGTTTTTTTTTGGTG
TATGTTACTTCTTCTAATTTTTTTTGTATCTCCGAGATCCTATAATA------TGGATGG
GATCTGAGATCACATAACTGATAA-TTCC-ATTTGCTATTTTTATATGAGGGTGAGCCTA
GGCCTAGCTACCATGTGAAGAATCTGGGATCACATGTGATTTGATAGTTTCAAACTTTGA
ATTATGTTTACAAGTCTTCGAAACCTCATGTGTTTAA-GAAATAAACATATAAGCATGTG
ACGCAACTTCTGAATATATGTGTATGTATAATATATATGTAATATCTCGTCCAATGTATC
ATTGAAGCAACAAACTAAATATTTCAAATAGAGAAAAACCTGAAAATTAAAGAGGGGCTA
AAGGAGAAAGAAACAGAAGAATCAGCAATTTTAGTTGATCTCGATGAAGAGACTTGCCTG
AGGATGCAAACCTGCGTCTTTCAGTGACATTGACTCTTTGTCTCTCCCATACACTGTCCT
TGGGAAGTTTGTGATTAAGCTGTACTCTTCTTTATCTAAGAGTCCAAGTGAATCCACG
>Bla2.ab1
AACCACTTGTTGACTAACATCATTTGGTCACCAACTAAATCTAATAGTTTTTTTT-GGTG
TATGTTACTTCTTCTAATTTTTTTTGTATCTCCGAGATCCTATAATA------TGGATGG
GATCTGAGATCACATAACTGATAA-TTCC-ATTTGCTATTTTTATATGAGGGTGAGCCTA
GGCCTAGCTACCATGTGAAGAATCTGGGATCACATGTGATTTGATAGTTTCAAACTTTGA
ATTATGTTTACAAGTCTTCGAAACCTCATGTGTTTAA-GAAATAAACATATAAGCATGTG
ACGCAACTTCTGAATATATGTGTATGTATAATATATATGTAATATCTCGTCCAATGTATC
ATTGAAGCAACAAACTAAATATTTCAAATAGAGAAAAACCTGAAAATTAAAGAGGGGCTA
AAGGAGAAAGAAACAGAAGAATCAGCAATTTTAGTTGATCTCGATGAAGAGACTTGCCTG
AGGATGCAAACCTGCGTCTTTCAGTGACATTGACTCTTTGTCTCTCCCATACACTGTCCT
TGGGAAGTTTGTGATTAAGCTGTACTCTTCTTTATCTAAGAGTCCAAGTGAATCCACG
>Kz-7.ab1
AACCACTTGTTGACTAACATCATTTGGTCACCAACTAAATCTAATAGTTTTTTTT-GGTG
TATGTTACTTCTTCTAATTTTTTTTGTATCTCCGAGATCCTATAATA------TGGATGG
GATCTGAGATCACATAACTGATAA-TTCC-ATTTGCTATTTTTATATGAGGGTGAGCCTA
GGCCTAGCTACCATGTGAAGAATCTGGGATCACATGTGATTTGATAGTTTCAAACTTTGA
ATTATGTTTACAAGTCTTCGAAACCTCATGTGTTTAA-GAAATAAACATATAAGCATGTG
ACGCAACTTCTGAATATATGTGTATGTATAATATATATGTAATATCTCGTCCAATGTATC
ATTGAAGCAACAAACTAAATATTTCAAATAGAGAAAAACCTGAAAATTAAAGAGGGGCTA
AAGGAGAAAGAAACAGAAGAATCAGCAATTTTAGTTGATCTCGATGAAGAGACTTGCCTG
AGGATGCAAACCTGCGTCTTTCAGTGACATTGACTCTTTGTCTCTCCCATACACTGTCCT
TGGGAAGTTTGTGATTAAGCTGTACTCTTCTTTATCTAAGAGTCCAAGTGAATCCACG
