# Supplementary material for: Insertions/Deletions-Associated Nucleotide Polymorphism in Arabidopsis thaliana
Source: Front Plant Sci. 2016 Nov 30;7:1792. doi: 10.3389/fpls.2016.01792 (PMC5127803; doi:10.3389/fpls.2016.01792)
Supplement: Supplementary file 5 [file DataSheet1.ZIP › Supplementary.data.sheet.1/Rpm1.JR.fas]

>lip-1
AAGAAGAAGAGGAAGAAAGCAAAGAAAGCAGGAGCTGATGAGGAGGATCTGATGGACGGA
GATTATGATTTCAAAGTGGATTATAGGAAGAACAAAGATGGAGAAGACGAAGAATTCCAG
ATTGATGCTAAAATCCCAATGGCTGGACTTTTGCCTGAAGAATGAGTGATTGGAAACCAC
AACG---TTTTTTTTTTTTTTTTTTTTTGTATTTGGCGTTTATGAGTCGGTCGGTTAAAC
TTTCTGATATATGTG----CTTCATGAACTAGTAGTAATACTGAAGCGATTTTGATTTCT
AACTGATGGAAAAGTTTTGAAATTTTGAAAAGAAGAAAGTAAAAAAAATCTTGTTATCAA
CGATCCGCGGCGGTTAAAACGGAGATTATTATTGATGGATGGATATCTGGTCATTCGTGT
TATCCACGTGCAACTAACGCACGTAAAAGACATACTAAACCTCCCCGAAAATCGGATCCG
GATCCGAAAATATCTGACCCGTTTTGAAGCGGTTTGAC------------------GAAA
GACCGTTTTGGGCCTAGTCAATAGTAAAAATTAAAAACTCAAGGCTCTTTGGTGTCCCTT

>Kas-1
AAGAAGAAGAGGAAGAAAGCAAAGAAAGCAGGAGCTGATGAGGAGGATCTGATGGACGGA
GATTATGATTTCAAAGTGGATTATAGGAAGAACAAAGATGGAGAAGACGAAGAATTCCAG
ATTGATGCTAAAATCCCAATGGCTGGACTTTTGCCTGAAGAATGAGTGATTGGAAACCAC
AACG---TTTTTTTTTTTTTTTTTTTTTGTATTTGGCGTTTATGAGTCGGTCGGTTAAAC
TTTCTGATATATGTG----CTTCATGAACTAGTAGTAATACTGAAGCGATTTTGATTTCT
AACTGATGGAAAAGTTTTGAAATTTTGAAAAGAAGAAAGTAAAAAAAATCTTGTTATCAA
CGATCCGCGGCGGTTAAAACGGAGATTATTATTGATGGATGGATATCTGGTCATTCGTGT
TATCCACGTGCAACTAACGCACGTAAAAGACATACTAAACCTCCCCGAAAATCGGATCCG
GATCCGAAAATATCTGACCCGTTTTGAAGCGGTTTGAC------------------GAAA
GACCGTTTTGGGCCTAGTCAATAGTAAAAATTAAAAACTCAAGGCTCTTTGGTGTCCCTT

>Gr-24
AAGAAGAAGAGGAAGAAAGCAAAGAAAGCAGGAGCTGATGAGGAGGATCTGATGGACGGA
GATTATGATTTCAAAGTGGATTATAGGAAGAACAAAGATGGAGAAGACGAAGAATTCCAG
ATTGATGCTAAAATCCCAATGGCTGGACTTTTGCCTGAAGAATGAGTGATTGGAAACCAC
AACG----TTTTTTTTTTTTTTTTTTTTGTATTTGGCGTTTATGAGTCGGTCGGTTAAAC
TTTCTGATATATGTG----CTTCATGAACTAGTAGTAATACTGAAGCGATTTTGATTTCT
AACTGATGGAAAAGTTTTGAAATTTTGAAAAGAAGAAAGTAAAAAAAATCTTGTTATCAA
CGATCCGCGGCGGTTAAAACGGAGATTATTATTGATGGATGGATATCTGGTCATTCGTGT
TATCCACGTGCAACTAACGCACGTAAAAGACATACTAAACCTCCCCGAAAATCGGATCCG
GATCCGAAAATATCTGACCCGTTTTGAAGCGGTTTGAC------------------GAAA
GACCGTTTTGGGCCTAGTCAATAGTAAAAATTAAAAACTCAAGGCTCTTTGGTGTCCCTT

>Tsu-0
AAGAAGAAGAGGAAGAAAGCAAAGAAAGCAGGAGCTGATGAGGAGGATCTGATGGACGGA
GATTATGATTTCAAAGTGGATTATAGGAAGAACAAAGATGGAGAAGACGAAGAATTCCAG
ATTGATGCTAAAATCCCAATGGCTGGACTTTTGCCTGAAGAATGAGTGATTGGAAA-CAC
AACG-TTTTTTTTTTTTTTTTTTTTTTTGTATTTGGCG----------------------
TTTCTGATATATGTG----CTTCATGAACTAGTAGTAATACTGAAGCGATTTTGATTTCT
AACTGATGGAAAAGTTTTGAAATTTTGAAAAGAAGAAAGTAAAAAAAATCTTGTTATCAA
CGATCCGCGGCGGTTAAAACGGAGATTATTATTGATGGATGGATATCTGGTCATTCGTGT
TATCCACGTGCAACTAACGCACGTAAAAGACATACTAACC-TCCCCGAAAATCGGATCCG
GATCCGAAAATATCTGACCCGTTTTGAAGCGGTTTGAC------------------GAAA
GACCGTTTTGGGCCTAGTCAATAGTAAAAATTAAAAACTCAAGGCTCTTTGGTGTCCCTT

>Ct-1
AAGAAGAAGAGGAAGAAAGCAAAGAAAGCAGGAGCTGATGAGGAGGATCTGATGGACGGA
GATTATGATTTCAAAGTGGATTATAGGAAGAACAAAGATGGAGAAGACGAAGAATTCCAG
ATTGATGCTAAAATCCCAATGGCTGGACTTTTGCCTGAAGAATGAGTGATTGGAAA-CAC
AACG-TTTTTTTTTTTTTTTTTTTTTTTGTATTTGGCG----------------------
TTTCTGATATATGTG----CTTCATGAACTAGTAGTAATACTGAAGCGATTTTGATTTCT
AACTGATGGAAAAGTTTTGAAATTTTGAAAAGAAGAAAGTAAAAAAAATCTTGTTATCAA
CGATCCGCGGCGGTTAAAACGGAGATTATTATTGATGGATGGATATCTGGTCATTCGTGT
TATCCACGTGCAACTAACGCACGTAAAAGACATACTAACC-TCCCCGAAAATCGGATCCG
GATCCGAAAATATCTGACCCGTTTTGAAGCGGTTTGAC------------------GAAA
GACCGTTTTGGGCCTAGTCAATAGTAAAAATTAAAAACTCAAGGCTCTTTGGTGTCCCTT

>WL2-2
AAGAAGAAGAGGAAGAAAGCAAAGAAAGCAGGAGCTGATGAGGAGGATCTGATGGACGGA
GATTATGATTTCAAAGTGGATTATAGGAAGAACAAAGATGGAGAAGACGAAGAATTCCAG
ATTGATGCTAAAATCCCAATGGCTGGACTTTTGCCTGAAGAATGAGTGATTGGAAA-CAC
AACG----TTTTTTTTTTTTTTTTTTTTGTATTTGGCATTTATGAGTCGGTCGGTTAAAC
TTTCTGATATATGTG----CTTCATGAACTAGTAGTAATACTGAAGCGATTTTGATTTCT
AACTGATGGAAAAGTTTTGAAATTTTGAAAAGAAGAAAGTAAAAAAAATCTTGTTATCAA
CGATCCGCGGCGGTTAAAACGGAGATTATTATTGATGGATGGATATCTGGTCATTCGTGT
TATCCACGTGCAACTAACGCGCGTAAAAGACATACTAACC-TCCCCGAAAATCGGATCCG
GATCCGAAAATATCTGACCCGTTTTGAAGCGGTTTGAC------------------GAAA
GACCGTTTTGGGCCTAGTCAATAGTAAAAATTAAAAACTCAAGGCTCTTTGGTGTCCCTT

>NFC-10
AAGAAGAAGAGGAAGAAAGCAAAGAAAGCAGGAGCTGATGAGGAGGATCTGATGGACGGA
GATTATGATTTCAAAGTGGATTATAGGAAGAACAAAGATGGAGAAGACGAAGAATTCCAG
ATTGATGCTAAAATCCCAATGGCTGGACTTTTGCCTGAAGAATGAGTGATTGGAAA-CAC
AACG----TTTTTTTTTTTTTTTTTTTTGTATTTGGCATTTATGAGTCGGTCGGTTAAAC
TTTCTGATATATGTG----CTTCATGAACTAGTAGTAATACTGAAGCGATTTTGATTTCT
AACTGATGGAAAAGTTTTGAAATTTTGAAAAGAAGAAAGTAAAAAAAATCTTGTTATCAA
CGATCCGCGGCGGTTAAAACGGAGATTATTATTGATGGATGGATATCTGGTCATTCGTGT
TATCCACGTGCAACTAACGCGCGTAAAAGACATACTAACC-TCCCCGAAAATCGGATCCG
GATCCGAAAATATCTGACCCGTTTTGAAGCGGTTTGAC------------------GAAA
GACCGTTTTGGGCCTAGTCAATAGTAAAAATTAAAAACTCAAGGCTCTTTGGTGTCCCTT

>Wu-0
AAGAAGAAGAGGAAGAAAGCAAAGAAAGCAGGAGCTGATGAGGAGGATCTGATGGACGGA
GATTATGATTTCAAAGTGGATTATAGGAAGAACAAAGATGGAGAAGACGAAGAATTCCAG
ATTGATGCTAAAATCCCAATGGCTGGACTTTTGCCTGAAGAATGAGTGATTGGAAA-CAC
AACG-TTTTTTTTTTTTTTTTTTTTTTTGTATTTGGCATTTATGAGTCGGTCGGTTAAAC
TTTCTGATATATGTG----CTTCATGAACTAGTAGTAATACTGAAGCGATTTTGATTTCT
AACTGATGGAAAAGTTTTGAAATTTTGAAAAGAAGAAAGTAAAAAAAATCTTGTTATCAA
CGATCCGCGGCGGTTAAAACGGAGATTATTATTGATGGATGGATATCTGGTCATTCGTGT
TATCCACGTGCAACTAACGCGCGTAAAAGACATACTAACC-TCCCCGAAAATCGGATCCG
GATCCGAAAATATCTGACCCGTTTTGAAGCGGTTTGAC------------------GAAA
GACCGTTTTGGGCCTAGTCAATAGTAAAAATTAAAAACTCAAGGCTCTTTGGTGTCCCTT

>LC-0
AAGAAGAAGAGGAAGAAAGCAAAGAAAGCAGGAGCTGATGAGGAGGATCTGATGGACGGA
GATTATGATTTCAAAGTGGATTATAGGAAGAACAAAGATGGAGAAGACGAAGAATTCCAG
ATTGATGCTAAAATCCCAATGGCTGGACTTTTGCCTGAAGAATGAGTGATTGGAAA-CAC
AACG--TTTTTTTTTTTTTTTTTTTTTTGTATTTGGCATTTATGAGTCGGTCGGTTAAAC
TTTCTGATATATGTG----CTTCATGAACTAGTAGTAATACTGAAGCGATTTTGATTTCT
AACTGATGGAAAAGTTTTGAAATTTTGAAAAGAAGAAAGTAAAAAAAATCTTGTTATCAA
CGATCCGCGGCGGTTAAAACGGAGATTATTATTGATGGATGGATATCTGGTCATTCGTGT
TATCCACGTGCAACTAACGCACGTAAAAGACATACTAACC-TCCCCGAAAATCGGATCCG
GATCCGAAAATATCTGACCCGTTTTGAAGCGGTTTGAC------------------GAAA
GACCGTTTTGGGCCTAGTCAATAGTAAAAATTAAAAACTCAAGGCTCTTTGGTGTCCCTT

>Pog-0
AAGAAGAAGAGGAAGAAAGCAAAGAAAGCAGGAGCTGATGAGGAGGATCTGATGGACGGA
GATTATGATTTCAAAGTGGATTATAGGAAGAACAAAGATGGAGAAGACGAAGAATTCCAG
ATTGATGCTAAAATCCCAATGGCTGGACTTTTGCCTGAAGAATGAGTGATTGGAAA-CAC
AACG-TTTTTTTTTTTTTTTTTTTTTTTGTATTTGGCATTTATGAGTCGGTCGGTTAAAC
TTTCTGATATATGTG----CTTCATGAACTAGTAGTAATACTGAAGCGATTTTGATTTCT
AACTGATGGAAAAGTTTTGAAATTTTGAAAAGAAGAAAGTAAAAAAAATCTTGTTATCAA
CGATCCGCGGCGGTTAAAACGGAGATTATTATTGATGGATGGATATCTGGTCATTCGTGT
TATCCACGTGCAACTAACGCGCGTAAAAGACATACTAACC-TCCCCGAAAATCGGATCCG
GATCCGAAAATATCTGACCCGTTTTGAAGCGGTTTGAC------------------GAAA
GACCGTTTTGGGCCTAGTCAATAGTAAAAATTAAAAACTCAAGGCTCTTCGGTGTCCCTT

>NFC-5
AAGAAGAAGAGGAAGAAAGCAAAGAAAGCAGGAGCTGATGAGGAGGATCTGATGGACGGA
GATTATGATTTCAAAGTGGATTATAGGAAGAACAAAGATGGAGAAGACGAAGAATTCCAG
ATTGATGCTAAAATCCCAATGGCTGGACTTTTGCCTGAAGAATGAGTGATTGGAAA-CAC
AACG----TTTTTTTTTTTTTTTTTTTTGTATTTGGCATTTATGAGTCGGTCGGTTAAAC
TTTCTGATATATGTG----CTTCATGAACTAGTAGTAATACTGAAGCGATTTTGATTTCT
AACTGATGGAAAAGTTTTGAAATTTTGAAAAGAAGAAAGTAAAAAAAATCTTGTTATCAA
CGATCCGCGGCGGTTAAAACGGAGATTATTATTGATGGATGGATATCTGGTCATTCGTGT
TATCCACGTGCAACTAACGCGCGTAAAAGACATACTAACC-TCCCCGAAAATCGGATCCG
GATCCGAAAATATCTGACCCGTTTTGAAGCGGTTTGAC------------------GAAA
GACCGTTTTGGGCCTAGTCAATAGTAAAAATTAAAAACTCAAGGCTCTTTGGTGTCCCTT

>D2-9
AAGAAGAAGAGGAAGAAAGCAAAGAAAGCAGGAGCTGATGAGGAGGATCTGATGGACGGA
GATTATGATTTCAAAGTGGATTATAGGAAGAACAAAGATGGAGAAGACGAAGAATTCCAG
ATTGATGCTAAAATCCCAATGGCTGGACTTTTGCCTGAAGAATGAGTGATTGGAAA-CAC
AACG----TTTTTTTTTTTTTTTTTTTTGTATTTGGCATTTATGAGTCGGTCGGTTAAAC
TTTCTGATATATGTG----CTTCATGAACTAGTAGTAATACTGAAGCGATTTTGATTTCT
AACTGATGGAAAAGTTTTGAAATTTTGAAAAGAAGAAAGTAAAAAAAATCTTGTTATCAA
CGATCCGCGGCGGTTAAAACGGAGATTATTATTGATGGATGGATATCTGGTCATTCGTGT
TATCCACGTGCAACTAACGCGCGTAAAAGACATACTAACC-TCCCCGAAAATCGGATCCG
GATCCGAAAATATCTGACCCGTTTTGAAGCGGTTTGAC------------------GAAA
GACCGTTTTGGGCCTAGTCAATAGTAAAAATTAAAAACTCAAGGCTCTTTGGTGTCCCTT

>bur-0
AAGAAGAAGAGGAAGAAAGCAAAGAAAGCAGGAGCTGATGAGGAGGATCTGATGGACGGA
GATTATGATTTCAAAGTGGATTATAGGAAGAACAAAGATGGAGAAGACGAAGAATTCCAG
ATTGATGCTAAAATCCCAATGGCTGGACTTTTGCCTGAAGAATGAGTGATTGGAAA-CAC
AACG----TTTTTTTTTTTTTTTTTTTTGTATTTGGCATTTATGAGTCGGTCGGTTAAAC
TTTCTGATATATGTG----CTTCATGAACTAGTAGTAATACTGAAGCGATTTTGATTTCT
AACTGATGGAAAAGTTTTGAAATTTTGAAAAGAAGAAAGTAAAAAAAATCTTGTTATCAA
CGATCCGCGGCGGTTAAAACGGAGATTATTATTGATGGATGGATATCTGGTCATTCGTGT
TATCCACGTGCAACTAACGCGCGTAAAAGACATACTAACC-TCCCCGAAAATCGGATCCG
GATCCGAAAATATCTGACCCGTTTTGAAGCGGTTTGAC------------------GAAA
GACCGTTTTGGGCCTAGTCAATAGTAAAAATTAAAAACTCAAGGCTCTTTGGTGTCCCTT

>Tamm-46
AAGAAGAAGAGGAAGAAAGCAAAGAAAGCAGGAGCTGATGAGGAGGATCTGATGGACGGA
GATTATGATTTCAAAGTGGATTATAGGAAGAACAAAGATGGAGAAGACGAAGAATTCCAG
ATTGATGCTAAAATCCCAATGGCTGGACTTTTGCCTGAAGAATGAGTGATTGGAAA-CAC
AACG--TTTTTTTTTTTTTTTTTTTTTTGTATTTGGCGTTTATGAGTCGGTCGGTTAAAC
TTTCTGATATATGTG----CTTCATGAACTAGTAGTAATACTGAAGCGATTTTGATTTCT
AACTGATGGAAAAGTTTTGAAATTTTGAAAAGAAGAAAGTAAAAAAAATCTTGTTATCAA
CGATCCGCGGCGGTTAAAACGGAGATTATTATTGATGGATGGATATCTGGTCATTCGTGT
TATCCACGTGCAACTAACGCGCGTAAAAGACATACTAACC-TCCCCGAAAATCGGATCCG
GATCCGAAAATATCTGACCCGTTTTGAAGCGGTTTGAC------------------GAAA
GACCGTTTTGGGCCTAGTCAATAGTAAAAATTAAAAACTCAAGGCTCTTCGGTGTCCCTT

>Tamm-7
AAGAAGAAGAGGAAGAAAGCAAAGAAAGCAGGAGCTGATGAGGAGGATCTGATGGACGGA
GATTATGATTTCAAAGTGGATTATAGGAAGAACAAAGATGGAGAAGACGAAGAATTCCAG
ATTGATGCTAAAATCCCAATGGCTGGACTTTTGCCTGAAGAATGAGTGATTGGAAA-CAC
AACG--TTTTTTTTTTTTTTTTTTTTTTGTATTTGGCGTTTATGAGTCGGTCGGTTAAAC
TTTCTGATATATGTG----CTTCATGAACTAGTAGTAATACTGAAGCGATTTTGATTTCT
AACTGATGGAAAAGTTTTGAAATTTTGAAAAGAAGAAAGTAAAAAAAATCTTGTTATCAA
CGATCCGCGGCGGTTAAAACGGAGATTATTATTGATGGATGGATATCTGGTCATTCGTGT
TATCCACGTGCAACTAACGCGCGTAAAAGACATACTAACC-TCCCCGAAAATCGGATCCG
GATCCGAAAATATCTGACCCGTTTTGAAGCGGTTTGAC------------------GAAA
GACCGTTTTGGGCCTAGTCAATAGTAAAAATTAAAAACTCAAGGCTCTTCGGTGTCCCTT

>KZ-13-1
AAGAAGAAGAGGAAGAAAGCAAAGAAAGCAGGAGCTGATGAGGAGGATCTGATGGACGGA
GATTATGATTTCAAAGTGGATTATAGGAAGAACAAAGATGGAGAAGACGAAGAATTCCAG
ATTGATGCTAAAATCCCAATGGCTGGACTTTTGCCTGAAGAATGAGTGATTGGAAA-CAC
AACGTTTTTTTTTTTTTTTTTTTTTTTTGTATTTGGCATTTATGAGTCGGTCGGTTAAAC
TTTCTGATATATGTG----CTTCATGAACTAGTAGTAATACTGAAGCGATTTTGATTTCT
AACTGATGGAAAAGTTTTGAAATTTTGAAAAGAAGAAAGTAAAAAAAATCTTGTTATCAA
CGATCCGCGGCGGTTAAAACGGAGATTATTATTGATGGATGGATATCTGGTCATTCGTGT
TATCCACGTGCAACTAACGCGCGTAAAAGACATACTAACC-TCCCCGAAAATCGGATCCG
GATCCGAAAATATCTGACCCGTTTTGAAGCGGTTTGAC------------------GAAA
GACCGTTTTGGGCCTAGTCAATAGTAAAAATTAAAAACTCAAGGCTCTTCGGTGTCCCTT

>Col-0
AAGAAGAAGAGGAAGAAAGCAAAGAAAGCAGGAGCTGATGAGGAGGATCTGATGGACGGA
GATTATGATTTCAAAGTGGATTATAGGAAGAACAAAGATGGAGAAGACGAAGAATTCCAG
ATTGATGCTAAAATCCCAATGGCTGGACTTTTGCCTGAAGAATGAGTGATTGGAAACCAC
AACG---TTTTTTTTTTTTTTTTTTTTTGTATTTGGCGTTTATGAGTCGGTCGGTTAAAC
TTTCTGATATATGTG----CTTCATGAACTAGTAGTAATACTGAAGCGATTTTGATTTCT
AACTGATGGAAAAGTTTTGAAATTTTGAAAAGAAGAAAGTAAAAAAAATCTTGTTATCAA
CGATCCGCGGCGGTTAAAACGGAGATTATTATTGATGGATGGATATCTGGTCATTCGTGT
TATCCACGTGCAACTAACGCACGTAAAAGACATACTAACC-TCCCCGAAAATCGGATCCG
GATCCGAAAATATCTGACCCGTTTTGAAGCGGTTTGAC------------------GAAA
GACCGTTTTGGGCCTAGTCAATAGTAAAAATTAAAAACTCAAGGCTCTTTGGTGTCCCTT

>FM-17
AAGAAGAAGAGGAAGAAAGCAAAGAAAGCAGGAGCTGATGAGGAGGATCTGATGGACGGA
GATTATGATTTCAAAGTGGATTATAGGAAGAACAAAGATGGAGAAGACGAAGAATTCCAG
ATTGACGCTAAAATCCCAATGGCTGGACTTTTGCCTGAAGAATGAGTGATTG--------
--------------------TTCTTTTTGTATTTCGCGTTTATGTTTTGGTCGATTTAAC
TTT-TAATATATATGTTTGCTTCATGAAGTAGCACTGGTACTGAAACAATTTTGATTTCT
AACAGATGGACTAGTTTTGAAAATTCGAGAAAAAGA----AAAAAAAATCTTATTATCAA
CGATACGCGGCGGTTAAAATGGAGATTAT---------ATGGATATCTGACCATTCGTGT
TAGCCACGCGCAACTAACGCGCGTAAA-GACATA-TAACTTTCCCCGAAAATCGAATCCG
GATCCGAAAATAGCTGACCCGTTTTGAAGCGGTTTTTTTTTTTTTT-CAATTTTCAAAAA
GATCGTTTTGGGCCAAGTCAATAGTAA----TATTAACTCAAGGCTCTTTGGTGTCCCTT

>Zu-0
AAGAAGAAGAGGAAGAAAGCAAAGAAAGCAGGAGCTGATGAGGAGGATCTGATGGACGGA
GATTATGATTTCAAAGTGGATTATAGGAAGAACAAAGATGGAGAAGACGAAGAATTCCAG
ATTGACGCTAAAATCCCAATGGCTGGACTTTTGCCTGAAGAATGAGTGATTG--------
--------------------TTCTTTTTGTATTTCGCGTTTATGTTTTGGTCGATTTAAC
TTT-TAATATATATGTTTGCTTCATGAAGTAGCACTGGTACTGAAACAATTTTGATTTCT
AACAGATGGACTAGTTTTGAAAATTCGAGAAAAAGA----AAAAAAAATCTTATTATCAA
CGATACGCGGCGGTTAAAATGGAGATTAT---------ATGGATATCTGACCATTCGTGT
TAGCCACGCGCAACTAACGCGCGTAAA-GACATA-TAACTTTCCCCGAAAATCGAATCCG
GATCCGAAAATAGCTGACCCGTTTTGAAGCGGTTTTTTTTTTTTTT-CAATTTTCAAAAA
GATCGTTTTGGGCCAAGTCAATAGTAA----TATTAACTCAAGGCTCTTTGGTGTCCCTT

>Ang-0
AAGAAGAAGAGGAAGAAAGCAAAGAAAGCAGGAGCTGATGAGGAGGATCTGATGGACGGA
GATTATGATTTCAAAGTGGATTATAGGAAGAACAAAGATGGAGAAGACGAAGAATTCCAG
ATTGACGCTAAAATCCCAATGGCTGGACTTTTGCCTGAAGAATGAGTGATTG--------
--------------------TTCTTTTTGTATTTCGCGTTTATGTTTTGGTCGATTTAAC
TTT-TAATATATATGTTTGCTTCATGAAGTAGCACTGGTACTGAAACAATTTTGATTTCT
AACAGATGGACTAGTTTTGAAAATTCGAGAAAAAGA----AAAAAAAATCTTATTATCAA
CGATACGCGGCGGTTAAAATGGAGATTAT---------ATGGATATCTGACCATTCGTGT
TAGCCACGCGCAACTAACGCGCGTAAA-GACATA-TAACTTTCCCCGAAAATCGAATCCG
GATCCGAAAATAGCTGACCCGTTTTGAAGCGGTTTTTTTTTTTTTT-CAATTTTCAAAAA
GATCGTTTTGGGCCAAGTCAATAGTAA----TATTAACTCAAGGCTCTTTGGTGTCCCTT

>Mt-0
AAGAAGAAGAGGAAGAAAGCAAAGAAAGCAGGAGCTGATGAGGAGGATCTGATGGACGGA
GATTATGATTTCAAAGTGGATTATAGGAAGAACAAAGATGGAGAAGACGAAGAATTCCAG
ATTGACGCTAAAATCCCAATGGCTGGACTTTTGCCTGAAGAATGAGTGATTG--------
--------------------TTCTTTTTGTATTTCGCGTTTATGTTTTGGTCGATTTAAC
TTT-TAATATATATGTTTGCTTCATGAAGTAGCACTGGTACTGAAACAATTTTGATTTCT
AACAGATGGACTAGTTTTGAAAATTCGAGAAAAAGA----AAAAAAAATCTTATTATCAA
CGATACGCGGCGGTTAAAATGGAGATTAT---------ATGGATATCTGACCATTCGTGT
TAGCCACGCGCAACTAACGCGCGTAAA-GACATA-TAACTTTCCCCGAAAATCGAATCCG
GATCCGAAAATAGCTGACCCGTTTTGAAGCGGTTTTTTTTTTTTTT-CAATTTTCAAAAA
GATCGTTTTGGGCCAAGTCAATAGTAA----TATTAACTCAAGGCTCTTTGGTGTCCCTT

>HS-12
AAGAAGAAGAGGAAGAAAGCAAAGAAAGCAGGAGCTGATGAGGAGGATCTGATGGACGGA
GATTATGATTTCAAAGTGGATTATAGGAAGAACAAAGATGGAGAAGACGAAGAATTCCAG
ATTGACGCTAAAATCCCAATGGCTGGACTTTTGCCTGAAGAATGAGTGATTG--------
--------------------TTCTTTTTGTATTTCGCGTTTATGTTTTGGTCGATTTAAC
TTT-TAATATATATGTTTGCTTCATGAAGTAGCACTGGTACTGAAACAATTTTGATTTCT
AACAGATGGACTAGTTTTGAAAATTCGAGAAAAAGA----AAAAAAAATCTTATTATCAA
CGATACGCGGCGGTTAAAATGGAGATTAT---------ATGGATATCTGACCATTCGTGT
TAGCCACGCGCAACTAACGCGCGTAAA-GACATA-TAACTTTCCCCGAAAATCGAATCCG
GATCCGAAAATAGCTGACCCGTTTTGAAGCGGTTTTTTTTTTTTTT-CAATTTTCAAAAA
GATCGTTTTGGGCCAAGTCAATAGTAA----TATTAACTCAAGGCTCTTTGGTGTCCCTT

>Co-1
AAGAAGAAGAGGAAGAAAGCAAAGAAAGCAGGAGCTGATGAGGAGGATCTGATGGACGGA
GATTATGATTTCAAAGTGGATTATAGGAAGAACAAAGATGGAGAAGACGAAGAATTCCAG
ATTGACGCTAAAATCCCAATGGCTGGACTTTTGCCTGAAGAATGAGTGATTG--------
--------------------TTCTTTTTGTATTTCGCGTTTATGTTTTGGTCGATTTAAC
TTT-TAATATATATGTTTGCTTCATGAAGTAGCACTGGTACTGAAACAATTTTGATTTCT
AACAGATGGACTAGTTTTGAAAATTCGAGAAAAAGA----AAAAAAAATCTTATTATCAA
CGATACGCGGCGGTTAAAATGGAGATTAT---------ATGGATATCTGACCATTCGTGT
TAGCCACGCGCAACTAACGCGCGTAAA-GACATA-TAACTTTCCCCGAAAATCGAATCCG
GATCCGAAAATAGCTGACCCGTTTTGAAGCGGTGTTTTTTTTTTTTTCAATTTTCAAAAA
GATCGTTTTGGGCCAAGTCAATAGTAA----TATTAACTCAAGGCTCTTTGGTGTCCCTT

>Kz-13
AAGAAGAAGAGGAAGAAAGCAAAGAAAGCAGGAGCTGATGAGGAGGATCTGATGGACGGA
GATTATGATTTCAAAGTGGATTATAGGAAGAACAAAGATGGAGAAGACGAAGAATTCCAG
ATTGACGCTAAAATCCCAATGGCTGGACTTTTGCCTGAAGAATGAGTGATTG--------
--------------------TTCTTTTTGTATTTCGCGTTTATGTTTTGGTCGATTTAAC
TTT-TAATATATATGTTTGCTTCATGAAGTAGCACTGGTACTGAAACAATTTTGATTTCT
AACAGATGGACTAGTTTTGAAAATTCGAGAAAAAGA----AAAAAAAATCTTATTATCAA
CGATACGCGGCGGTTAAAATGGAGATTAT---------ATGGATATCTGACCATTCGTGT
TAGCCACGCGCAACTAACGCGCGTAAA-GACATA-TAACTTTCCCCGAAAATCGAATCCG
GATCCGAAAATAGCTGACCCGTTTTGAAGCGGTTTTTTTTTTTTTT-CAATTTTCAAAAA
GATCGTTTTGGGCCAAGTCAATAGTAA----TATTAACTCAAGGCTCTTTGGTGTCCCTT

>UP-14
AAGAAGAAGAGGAAGAAAGCAAAGAAAGCAGGAGCTGATGAGGAGGATCTGATGGACGGA
GATTATGATTTCAAAGTGGATTATAGGAAGAACAAAGATGGAGAAGACGAAGAATTCCAG
ATTGACGCTAAAATCCCAATGGCTGGACTTTTGCCTGAAGAATGAGTGATTG--------
--------------------TTCTTTTTGTATTTCGCGTTTATGTTTTGGTCGATTTAAC
TTT-TAATATATATGTTTGCTTCATGAAGTAGCACTGGTACTGAAACAATTTTGATTTCT
AACAGATGGACTAGTTTTGAAAATTCGAGAAAAAGA----AAAAAAAATCTTATTATCAA
CGATACGCGGCGGTTAAAATGGAGATTAT---------ATGGATATCTGACCATTCGTGT
TAGCCACGCGCAACTAACGCGCGTAAA-GACATA-TAACTTTCCCCGAAAATCGAATCCG
GATCCGAAAATAGCTGACCCGTTTTGAAGCGGTTTTTTTTTTTTTT-CAATTTTCAAAAA
GATCGTTTTGGGCCAAGTCAATAGTAA----TATTAACTCAAGGCTCTTTGGTGTCCCTT

>Rf-4
AAGAAGAAGAGGAAGAAAGCAAAGAAAGCAGGAGCTGATGAGGAGGATCTGATGGACGGA
GATTATGATTTCAAAGTGGATTATAGGAAGAACAAAGATGGAGAAGACGAAGAATTCCAG
ATTGACGCTAAAATCCCAATGGCTGGACTTTTGCCTGAAGAATGAGTGATTG--------
--------------------TTCTTTTTGTATTTCGCGTTTATGTTTTGGTCGATTTAAC
TTT-TAATATATATGTTTGCTTCATGAAGTAGCACTGGTACTGAAACAATTTTGATTTCT
AACAGATGGACTAGTTTTGAAAATTCGAGAAAAAGA----AAAAAAAATCTTATTATCAA
CGATACGCGGCGGTTAAAATGGAGATTAT---------ATGGATATCTGACCATTCGTGT
TAGCCACGCGCAACTAACGCGCGTAAA-GACATA-TAACTTTCCCCGAAAATCGAATCCG
GATCCGAAAATAGCTGACCCGTTTTGAAGCGGTTTTTTTTTTTTTT-CAATTTTCAAAAA
GATCGTTTTGGGCCAAGTCAATAGTAA----TATTAACTCAAGGCTCTTTGGTGTCCCTT

>Cvi-0
AAGAAGAAGAGGAAGAAAGCAAAGAAAGCAGGAGCTGATGAGGAGGATCTGATGGACGGA
GATTATGATTTCAAAGTGGATTATAGGAAGAACAAAGATGGAGAAGACGAAGAATTCCAG
ATTGACGCTAAAATCCCAATGGCTGGACTTTTGCCTGAAGAATGAGTGATTG--------
--------------------TTCTTTTTGTATTTCGCGTTTATGTTTTGGTCGATTTAAC
TTT-TAATATATATGTTTGCTTCATGAAGTAGCACTGGTACTGAAACAATTTTGATTTCT
AACAGATGGACTAGTTTTGAAAATTCGAGAAAAAGA----AAAAAAAATCTTATTATCAA
CGATACGCGGCGGTTAAAATGGAGATTAT---------ATGGATATCTGACCATTCGTGT
TAGCCACGCGCAACTAACGCGCGTAAA-GACATA-TAACTTTCCCCGAAAATCGAATCCG
GATCCGAAAATAGCTGACCCGTTTTGAAGCGGTTTTTTTTTTTTTT-CAATTTTCAAAAA
GATCGTTTTGGGCCAAGTCAATAGTAA----TATTAACTCAAGGCTCTTTGGTGTCCCTT

>C-3
AAGAAGAAGAGGAAGAAAGCAAAGAAAGCAGGAGCTGATGAGGAGGATCTGATGGACGGA
GATTATGATTTCAAAGTGGATTATAGGAAGAACAAAGATGGAGAAGACGAAGAATTCCAG
ATTGACGCTAAAATCCCAATGGCTGGACTTTTGCCTGAAGAATGAGTGATTG--------
--------------------TTCTTTTTGTATTTCGCGTTTATGTTTTGGTCGATTTAAC
TTT-TAATATATATGTTTGCTTCATGAAGTAGCACTGGTACTGAAACAATTTTGATTTCT
AACAGATGGACTAGTTTTGAAAATTCGAGAAAAAGA----AAAAAAAATCTTATTATCAA
CGATACGCGGCGGTTAAAATGGAGATTAT---------ATGGATATCTGACCATTCGTGT
TAGCCACGCGCAACTAACGCGCGTAAA-GACATA-TAACTTTCCCCGAAAATCGAATCCG
GATCCGAAAATAGCTGACCCGTTTTGAAGCGGTTTTTTTTTTTTTT-CAATTTTCAAAAA
GATCGTTTTGGGCCAAGTCAATAGTAA----TATTAACTCAAGGCTCTTTGGTGTCCCTT

>AB-27
AAGAAGAAGAGGAAGAAAGCAAAGAAAGCAGGAGCTGATGAGGAGGATCTGATGGACGGA
GATTATGATTTCAAAGTGGATTATAGGAAGAACAAAGATGGAGAAGACGAAGAATTCCAG
ATTGACGCTAAAATCCCAATGGCTGGACTTTTGCCTGAAGAATGAGTGATTG--------
--------------------TTCTTTTTGTATTTCGCGTTTATGTTTTGGTCGATTTAAC
TTT-TAATATATATGTTTGCTTCATGAAGTAGCACTGGTACTGAAACAATTTTGATTTCT
AACAGATGGACTAGTTTTGAAAATTCGAGAAAAAGA----AAAAAAAATCTTATTATCAA
CGATACGCGGCGGTTAAAATGGAGATTAT---------ATGGATATCTGACCATTCGTGT
TAGCCACGCGCAACTAACGCGCGTAAA-GACATA-TAACTTTCCCCGAAAATCGAATCCG
GATCCGAAAATAGCTGACCCGTTTTGAAGCGGTTTTTTTTTTTTTT-CAATTTTCAAAAA
GATCGTTTTGGGCCAAGTCAATAGTAA----TATTAACTCAAGGCTCTTTGGTGTCCCTT

>Bla-0
AAGAAGAAGAGGAAGAAAGCAAAGAAAGCAGGAGCTGATGAGGAGGATCTGATGGACGGA
GATTATGATTTCAAAGTGGATTATAGGAAGAACAAAGATGGAGAAGACGAAGAATTCCAG
ATTGACGCTAAAATCCCAATGGCTGGACTTTTGCCTGAAGAATGAGTGATTG--------
--------------------TTCTTTTTGTATTTCGCGTTTATGTTTTGGTCGATTTAAC
TTT-TAATATATATGTTTGCTTCATGAAGTAGCACTGGTACTGAAACAATTTTGATTTCT
AACAGATGGACTAGTTTTGAAAATTCGAGAAAAAGA----AAAAAAAATCTTATTATCAA
CGATACGCGGCGGTTAAAATGGAGATTAT---------ATGGATATCTGACCATTCGTGT
TAGCCACGCGCAACTAACGCGCGTAAA-GACATA-TAACTTTCCCCGAAAATCGAATCCG
GATCCGAAAATAGCTGACCCGTTTTGAAGCGGTTTTTTTTTTTTTT-CAATTTTCAAAAA
GATCGTTTTGGGCCAAGTCAATAGTAA----TATTAACTCAAGGCTCTTTGGTGTCCCTT
