# Supplementary material for: Insertions/Deletions-Associated Nucleotide Polymorphism in Arabidopsis thaliana
Source: Front Plant Sci. 2016 Nov 30;7:1792. doi: 10.3389/fpls.2016.01792 (PMC5127803; doi:10.3389/fpls.2016.01792)
Supplement: Supplementary file 5 [file DataSheet1.ZIP › Supplementary.data.sheet.1/Rps5.JR.fas]

>Col-0
ACATACTAAACAATTGTCCGAAGCTGAGAAAGCTTCCGCTGGATTCTAAAAGTGTTGTCA
AAGTTGAAGAATTTGTCATAAAATACAAGGAGAAAAAATGGATAGAAAGAGTTGAATGGG
AGGACGAAGCGACACAATACCGTTTCTTACCTACTTGTAGGCTGCGTTGAGGAGCCCCAT
GACCCAAAAAATGGGAAAATGGTTCTTGTGATGTGAAGGAATATTATGAGTCTCAGTTCT
CTTAAGTAGAGTTTGATGTGGTGGTTGAGACAGCTCCGTCTACTGAGGTAGATGACATCT
ACATTTGCCGGTGTGTAAATCTCTTCCTTGTCTCTTCTTGTTTGCATAACCGTTCTCATC
GTTCTTTTGGTTAGTGATCATTGGATTTGTACTTATCTCTTT-CTCTAAACGATGAGTGT
TTGTTTCGGCTTCATAGAAACATTACACAGAGACTCATGAGAAAATGAATAAAAACTTGC
AAGTTCCTAACCATTGTAATAAAATAATAATTAACTGTCTTATCTCGTTGACAGTTTTCG
GATAAATTAGAAAAGGCGGGACCCACGTTAATTGGAAGATATCAACGGCTGGATCTGCTT

>ANG-1
ACATACTAAACAATTGTCCGAAGCTGAGAAAGCTTCCGCTGGATTCTAAAAGTGTTGTCA
AAGTTGAAGAATTTGTCATAAAATACAAGGAGAAAAAATGGATAGAAAGAGTTGAATGGG
AGGACGAAGCGACACAATACCGTTTCTTACCTACTTGTAGGCTGCGTTGAGGAGCCCCAT
GACCCAAAAAATGGGAAAATGGTTCTTGTGATGTGAAGGAATATTATGAGTCTCAGTTCT
CTTAAGTAGAGTTTGATGTGGTGGTTGAGACAGCTCCGTCTACTGAGGTAGATGACATCT
ACATTTGCCGGTGTGTAAATCTCTTCCTTGTCTCTTCTTGTTTGCATAACCGTTCTCATC
GTTCTTTTGGTTAGTGATCATTGGATTTGTACTTATCTCTTT-CTCTAAACGATGAGTGT
TTGTTTCGGCTTCATAGAAACATTACACAGAGACTCATGAGAAAATGAATAAAAACTTGC
AAGTTCCTAACCATTGTAATAAAATAATAATTAACTGTCTTATCTCGTTGACAGTTTTCG
GATAAATTAGAAAAGGCGGGACCCACGTTAATTGGAAGATATCAACGGCTGGATCTGCTT

>BLA-1
ACATACTAAACAATTGTCCGAAGCTGAGAAAGCTTCCGCTGGATTCTACAAGTGTTGTCA
AAGTTGAAGAATTTGTCATAAAATACAAGGAGAAAAAATGGATAGAAAGAGTTGAATGGG
AGGACGAAGCGACACAATACCGTTTCTTACCTACTTGTAGGCTGCGTTGAGGAGCCCCAT
GACCCAAAAAATGGGAAAATGGTTCTTGTGATGTGAAGGAATATTATGAGTCTCAGTTCT
CTTAAGTAGAGTTTGATGTGGTGGTTGAGACAGCTCCGTCTACTGAGGTAGATGACATCT
ACATTTGCCGGTGTGTAAATCTCTTCCTTGTCTCTTCTTGTTTGCATAACCGTTCTCATC
GTTCTTTTGGTTAGTGATCATTGGATTTGTACTTATCTCTTT-CTCTAAACGATGAGTGT
TTGTTTCGGCTTCATAGAAACATTACACAGAGACTCATGAGAAAATGAATAAAAACTTGC
AAGTTCCTAACCATTGTAATAAAATAATAATTAACTGTCTTATCTCGTTGACAGTTTTCG
GATAAATTAGAAAAGGCGGGACCCACGTTAATTGGAAGATATCAACGGCTGGATCTGCTT

>BUR-1
ACATACTAAACAATTGTCCGAAGCTGAGAAAGCTTCCGCTGGATTCTACAAGTGTTGTCA
AAGTTGAAGAATTTGTCATAAAATACAAGGAGAAAAAATGGATAGAAAGAGTTGAATGGG
AGGACGAAGCGACACAATACCGTTTCTTACCTACTTGTAGGCTGCGTTGAGGAGCCCCAT
GACCCAAAAAATGGGAAAATGGTTCTTGTGATGTGAAGGAATATTATGAGTCTCAGTTCT
CTTAAGTAGAGTTTGATGTGGTGGTTGAGACAGCTCCGTCTACTGAGGTAGATGACATCT
ACATTTGCCGGTGTGTAAATCTCTTCCTTGTCTCTTCTTGTTTGCATAACCGTTCTCATC
GTTCTTTTGGTTAGTGATCATTGGATTTGTACTTATCTCTTT-CTCTAAACGATGAGTGT
TTGTTTCGGCTTCATAGAAACATTACACAGAGACTCATGAGAAAATGAATAAAAACTTGC
AAGTTCCTAACCATTGTAATAAAATAATAATTAACTGTCTTATCTCGTTGACAGTTTTCG
GATAAATTAGAAAAGGCGGGACCCACGTTAATTGGAAGATATCAACGGCTGGATCTGCTT

>CT-1
ACATACTAAACAATTGTCCGAAGCTGAGAAAGCTTCCGCTGGATTCTAAAAGTGTTGTCA
AAGTTGAAGAATTTGTCATAAAATACAAGGAGAAAAAATGGATAGAAAGAGTTGAATGGG
AGGACGAAGCGACACAATACCGTTTCTTACCTACTTGTAGGCTGCGTTGAGGAGCCCCAT
GACCCAAAAAATGGGAAAATGGTTCTTGTGATGTGAAGGAATATTATGAGTCTCAGTTCT
CTTAAGTAGAGTTTGATGTGGTGGTTGAGACAGCTCCGTCTACTGAGGTAGATGACATCT
ACATTTGCCGGTGTGTAAATCTCTTCCTTGTCTCTTCTTGTTTGCATAACCGTTCTCATC
GTTCTTTTGGTTAGTGATCATTGGATTTGTACTTATCTCTTT-CTCTAAACGATGAGTGT
TTGTTTCGGCTTCATAGAAACATTACACAGAGACTCATGAGAAAATGAATAAAAACTTGC
AAGTTCCTAACCATTGTAATAAAATAATAATTAACTGTCTTATCTCGTTGACAGTTTTCG
GATAAATTAGAAAAGGCGGGACCCACGTTAATTGGAAGATATCAACGGCTGGATCTGCTT

>KZ-1
ACATACTAAACAATTGTCCGAAGCTGAGAAAGCTTCCGCTGGATTCTAAAAGTGTTGTCA
AAGTTGAAGAATTTGTCATAAAATACAAGGAGAAAAAATGGATAGAAAGAGTTGAATGGG
AGGACGAAGCGACACAATACCGTTTCTTACCTACTTGTAGGCTGCGTTGAGGAGCCCCAT
GACCCAAAAAATGGGAAAATGGTTCTTGTGATGTGAAGGAATATTATGAGTCTCAGTTCT
CTTAAGTAGAGTTTGATGTGGTGGTTGAGACAGCTCCGTCTACTGAGGTAGATGACATCT
ACATTTGCCGGTGTGTAAATCTCTTCCTTGTCTCTTCTTGTTTGCATAACCGTTCTCATC
GTTCTTTTGGTTAGTGATCATTGGATTTGTACTTATCTCTTT-CTCTAAACGATGAGTGT
TTGTTTCGGCTTCATAGAAACATTACACAGAGACTCATGAGAAAATGAATAAAAACTTGC
AAGTTCCTAACCATTGTAATAAAATAATAATTAACTGTCTTATCTCGTTGACAGTTTTCG
GATAAATTAGAAAAGGCGGGACCCACGTTAATTGGAAGATATCAACGGCTGGATCTGCTT

>LIP-1
ACATACTAAACAATTGTCCGAAGCTGAGAAAGCTTCCGCTGGATTCTAAAAGTGTTGTCA
AAGTTGAAGAATTTGTCATAAAATACAAGGAGAAAAAATGGATAGAAAGAGTTGAATGGG
AGGACGAAGCGACACAATACCGTTTCTTACCTACTTGTAGGCTGCGTTGAGGAGCCCCAT
GACCCAAAAAATGGGAAAATGGTTCTTGTGATGTGAAGGAATATTATGAGTCTCAGTTCT
CTTAAGTAGAGTTTGATGTGGTGGTTGAGACAGCTCCGTCTACTGAGGTAGATGACATCT
ACATTTGCCGGTGTGTAAATCTCTTCCTTGTCTCTTCTTGTTTGCATAACCGTTCTCATC
GTTCTTTTGGTTAGTGATCATTGGATTTGTACTTATCTCTTT-CTCTAAACGATGAGTGT
TTGTTTCGGCTTCATAGAAACATTACACAGAGACTCATGAGAAACTGAATAAAAACTTGC
AAGTTCCTAACCATTGTAATAAAATAATAATTAACTGTCTTATCTCGTTGACAGTTTTCG
GATAAATTAGAAAAGGCGGGACCCACGTTAATTGGAAGATATCAACGGCTGGATCTGCTT

>POG-1
ACATACTAAACAATTGTCCGAAGCTGAGAAAGCTTCCGCTGGATTCTAAAAGTGTTGTCA
AAGTTGAAGAATTTGTCATAAAATACAAGGAGAAAAAATGGATAGAAAGAGTTGAATGGG
AGGACGAAGCGACACAATACCGTTTCTTACCTACTTGTAGGCTGCGTTGAGGAGCCCCAT
GACCCAAAAAATGGGGAAATGGTTCTTGTGATGTGAAGGAATATTATGAGTCTCAGTTCT
CTTAAGTAGAGTTTGATGTGGTGGTTGAGACAGCTCCGTCTACTGAGGTAGATGACATCT
ACATTTGCCGGTGTGTAAATCTCTTCCTTGTCTCTTCTTGTTTGCATAACCGTTCTCATC
GTTCTTTTGGTTAGTGATCATTGGATTTGTACTTATCTCTTT-CTCTAAACGATGAGTGT
TTGTTTCGGCTTCATAGAAACATTACACAGAGACTCATGAGAAAATGAATAAAAACTTGC
AAGTTCCTAACCATTGTAATAAAATAATAATTAACTGTCTTATCTCGTTGACAGTTTTCG
GATAAATTAGAAAAGGCGGGACCCACGTTAATTGGAAGATATCAACGGCTGGATCTGCTT

>TAMM-1
ACATACTAAACAATTGTCCGAAGCTGAGAAAGCTTCCGCTGGATTCTAAAAGTGTTGTCA
AAGTTGAAGAATTTGTCATAAAATACAAGGAGAAAAAATGGATAGAAAGAGTTGAATGGG
AGGACGAAGCGACACAATACCGTTTCTTACCTACTTGTAGGCTGCGTTGAGGAGCCCCAT
GACCCAAAAAATGGGAAAATGGTTCTTGTGATGTGAAGGAATATTATGAGTCTCAGTTCT
CTTAAGTAGAGTTTGATGTGGTGGTTGAGACAGCTCCGTCTACTGAGGTAGATGACATCT
ACATTTGCCGGTGTGTAAATCTCTTCCTTGTCTCTTCTTGTTTGCATAACCGTTCTCATC
GTTCTTTTGGTTAGTGATCATTGGATTTGTACTTATCTCTTT-CTCTAAACGATGAGTGT
TTGTTTCGGCTTCATAGAAACATTACACAGAGACTCATGAGAAAATGAATAAAAACTTGC
AAGTTCCTAACCATTGTAATAAAATAATAATTAACTGTCTTATCTCGTTGACAGTTTTCG
GATAAATTAGAAAAGGCGGGACCCACGTTAATTGGAAGATATCAACGGCTGGATCTGCTT

>WU-1
ACATACTAAACAATTGTCCGAAGCTGAGAAAGCTTCCGCTGGATTCTAAAAGTGTTGTCA
AAGTTGAAGAATTTGTCATAAAATACAAGGAGAAAAAATGGATAGAAAGAGTTGAATGGG
AGGACGAAGCGACACAATACCGTTTCTTACCTACTTGTAGGCTGCGTTGAGGAGCCCCAT
GACCCAAAAAATGGGGAAATGGTTCTTGTGATGTGAAGGAATATTATGAGTCTCAGTTCT
CTTAAGTAGAGTTTGATGTGGTGGTTGAGACAGCTCCGTCTACTGAGGTAGATGACATCT
ACATTTGCCGGTGTGTAAATCTCTTCCTTGTCTCTTCTTGTTTGCATAACCGTTCTCATC
GTTCTTTTGGTTAGTGATCATTGGATTTGTACTTATCTCTTT-CTCTAAACGATGAGTGT
TTGTTTCGGCTTCATAGAAACATTACACAGAGACTCATGAGAAAATGAATAAAAACTTGC
AAGTTCCTAACCATTGTAATAAAATAATAATTAACTGTCTTATCTCGTTGACAGTTTTCG
GATAAATTAGAAAAGGCGGGACCCACGTTAATTGGAAGATATCAACGGCTGGATCTGCTT

>ZU-1
ACATACTAAACAATTGTCCGAAGCTGAGAAAGCTTCCGCTGGATTCTAAAAGTGTTGTCA
AAGTTGAAGAATTTGTCATAAAATACAAGGAGAAAAAATGGATAGAAAGAGTTGAATGGG
AGGACGAAGCGACACAATACCGTTTCTTACCTACTTGTAGGCTGCGTTGAGGAGCCCCAT
GACCCAAAAAATGGGAAAATGGTTCTTGTGATGTGAAGGAATATTATGAGTCTCAGTTCT
CTTAAGTAGAGTTTGATGTGGTGGTTGAGACAGCTCCGTCTACTGAGGTAGATGACATCT
ACATTTGCCGGTGTGTAAATCTCTTCCTTGTCTCTTCTTGTTTGCATAACCGTTCTCATC
GTTCTTTTGGTTAGTGATCATTGGATTTGTACTTATCTCTTT-CTCTAAACGATGAGTGT
TTGTTTCGGCTTCATAGAAACATTACACAGAGACTCATGAGAAAATGAATAAAAACTTGC
AAGTTCCTAACCATTGTAATAAAATAATAATTAACTGTCTTATCTCGTTGACAGTTTTCG
GATAAATTAGAAAAGGCGGGACCCACGTTAATTGGAAGATATCAACGGCTGGATCTGCTT

>TSU-1
ACATACTAAACAATTGTCCGAAGCTGAGAAAGCTTCCGCTGGATTCTAAAAGTGTTGTCA
AAGTTGAAGAATTTGTCATAAAATACAAGGAGAAAAAATGGATAGAAAGAGTTGAATGGG
AGGACGAAGCGACACAATACCGTTTCTTACCTACTTGTAGGCTGCGTTGAGGAGCCCCAT
GACCCAAAAAATGGGAAAATGGTTCTTGTGATGTGAAGGAATATTATGAGTCTCAGTTCT
CTTAAGTAGAGTTTGATGTGGTGGTTGAGACAGCTCCGTCTACTGAGGTAGATGACATCT
ACATTTGCCGGTGTGTAAATCTCTTCCTTGTCTCTTCTTGTTTGCATAACCGTTCTCATC
GTTCTTTTGGTTAGTGATCATTGGATTTGTACTTATCTCTTT-CTCTAAACGATGAGTGT
TTGTTTCGGCTTCATAGAAACATTACACAGAGACTCATGAGAAAATGAATAAAAACTTGC
AAGTTCCTAACCATTGTAATAAAATAATAATTAACTGTCTTATCTCGTTGACAGTTTTCG
GATAAATTAGAAAAGGCGGGACCCACGTTAATTGGAAGATATCAACGGCTGGATCTGCTT

>AB-1
ACATACTAAACAATTGTCCGAAGCTGAGAAAGCTTCCGCTGGATTCT-AAAGTGTTGTCA
AAGTTGAAGAATTTGTCATAAAATACAAGGAGAAAAAATGGATAGAAAGAGTTGAATGGG
AGGACGAAGCGACAAGACACCGTTTTTTACCTTCTTGTAGGCTGCGTTGAGGAGCCCCAT
GACCCAAAAA----------------TTTGATGTGAATGAATATTATGAGTCTCAGTTCT
CTTACGTAGAACTTGATGTGGTGGCTGAGACAGCTCCGTCTACTGAGGTGGATGACATCT
ACATTTACTGGTTTGTAAATCTCTTCCT--------CTTATTTGCATAAACGTTCTAATC
GTTCTTTTGGTTAGTGATCATTGGATTTGTACTTATCTCTTTTCTCTTAACGATGAGTGT
TTGTTTCGGCTTCATAGAAACATTACACAGA--CTCATGAGAAAATGTATAAAATTTTGC
AAATTCCTAACCATTGTAATAAAATAATAGTTAACTGTCTTATTTCGTTGACAGTTTTCG
GATAAATTAGAAAAGGCGGGACCCACGTTAATCGGAAGATATCAACGGCTGGATCGGCTT

>FM-1
ACATACTAAACAATTGTCCGAAGCTGAGAAAGCTTCCGCTGGATTCT-AAAGTGTTGTCA
AAGTTGAAGAATTTGTCATAAAATACAAGGAGAAAAAATGGATAGAAAGAGTTGAATGGG
AGGACGAAGCGACAAGACACCGTTTTTTACCTTCTTGTAGGCTGCGTTGAGGAGCCCCAT
GACCCAAAAA----------------TTTGATGTGAATGAATATTATGAGTCTCAGTTCT
CTTACGTAGAACTTGATGTGGTGGCTGAGACAGCTCCGTCTACTGAGGTGGATGACATCT
ACATTTACGGGTTTGTAAATCTCTTCCT--------CTTATTTGCATAAACGTTCTAATC
GTTCTTTTGGTTAGTGATCATTGGATTTGTACTTATCTCTTTTCTCTTAACGATGAGTGT
TTGTTTCGGCTTCATAGAAACATTACACAGA--CTCATGAGAAAATGTATAAAATTTTGC
AAATTCCTAACCATTGTAATAAAATAATAGTTAACTGTCTTATTTCGTTGACAGTTTTCG
GATAAATTAGAAAAGGCGGGACCCACGTTAATCGGAAGATATCAACGGCTGGATCGGCTT

>HS-1
ACATACTAAACAATTGTCCGAAGCTGAGAAAGCTTCCGCTGGATTCT-AAAGTGTTGTCA
AAGTTGAAGAATTTGTCATAAAATACAAGGAGAAAAAATGGATAGAAAGAGTTGAATGGG
AGGACGAAGCGACAAGACACCGTTTTTTACCTTCTTGTAGGCTGCGTTGAGGAGCCCCAT
GACCCAAAAA----------------TTTGATGTGAATGAATATTATGAGTCTCAGTTCT
CTTACGTAGAACTTGATGTGGTGGCTGAGACAGCTCCGTCTACTGAGGTGGATGACATCT
ACATTTACTGGTTTGTAAATCTCTTCCT--------CTTATTTGCATAAACGTTCTAATC
GTTCTTTTGGTTAGTGATCATTGGATTTGTACTTATCTCTTTTCTCTTAACGATGAGTGT
TTGTTTCGGCTTCATAGAAACATTACACAGA--CTCATGAGAAAATGTATAAAATTTTGC
AAATTCCTAACCATTGTAATAAAATAATAGTTAACTGTCTTATTTCGTTGACAGTTTTCG
GATAAATTAGAAAAGGCGGGACCCACGTTAATCGGAAGATATCAACGGCTGGATCGGCTT

>KAS-1
ACATACTAAACAATTGTCCGAAGCTGAGAAAGCTTCCGCTGGATTCTAAAAGTGTTGTCA
AAGTTGAAGAATTTGTCATAAAATACAAGGAGAAAAAATGGATAGAAAGAGTTGAATGGG
AGGACGAAGCGACAAGACACCGTTTTTTACCTTCTTGTAGGCTGCGTTGAGGAGCCCCAT
GACCCAAAAA----------------TTTGATGTGAATGAATATTATGAGTCTCAGTTCT
CTTACGTAGAACTTGATGTGGTGGCTGAGACAGCTCCGTCTACTGAGGTGGATG-CATCT
ACATTTACGGGTTTGTAAATCTCTTCCT--------CTTATTTGCATAAACGTTCTAATC
GTTCTTTTGGTTAGTGATCATTGGATTTGTACTTATCTCTTTTCCCTTAACGATGAGTGT
TTGTTTCGGCTTCATAGAAACATTACACAGA--CTCATGAGAAAATGTATAAAATTTTGC
AAATTCCTAACCATTGTAATAAAATAATAGTTAACTGTCTTATTTCGTTGACAGTTTTCG
GATAAATTAGAAAAGGCGGGACCCACGTTAATCGGAAGATATCAACGGCTGGATCGGCTT

>MT-1
ACATACTAAACAATTGTCCGAAGCTGAGAAAGCTTCCGCTGGATTCT-AAAGTGTTGTCA
AAGTTGAAGAATTTGTCATAAAATACAAGGAGAAAAAATGGATAGAAAGAGTTGAATGGG
AGGACGAAGCGACAAGACACCGTTTTTTACCTTCTTGTAGGCTGCGTTGAGGAGCCCCAT
GACCCAAAAA----------------TTTGATGTGAATGAATATTATGAGTCTCAGTTCT
CTTACGTAGAACTTGATGTGGTGGCTGAGACAGCTCCGTCTACTGAGGTGGATGACATCT
ACATTTACTGGTTTGTAAATCTCTTCCT--------CTTATTTGCATAAACGTTCTCATC
GTTCTTTTGGTTAGTGATCAGTGGATTTGTACTTATCTCTTTTCTCTTAACGATGAGTGT
TTGTTTCGGCTTCATAGAAACATTACACAGA--CTCATGAGAAAATGTATAAAATTTTGC
AAATTCCTAACCATTGTAATAAAATAATAGTTAACTGTCTTATCTCGTTGACAGTTTTCG
GATAAATTAGAAAAGGCGGGACCCACGTTAATCGGAAGATATCAACGGCTGGATCGGCTT

>NFC-1
ACATACTAAACAATTGTCCGAAGCTGAGAAAGCTTCCGCTGGATTCT-AAAGTGTTGTCA
AAGTTGAAGAATTTGTCATAAAATACAAGGAGAAAAAATGGATAGAAAGAGTTGAATGGG
AGGACGAAGCGACAAGACACCGTTTTTTACCTTCTTGTAGGCTGCGTTGAGGAGCCCCAT
GACCCAAAAA----------------TTTGATGTGAATGAATATTATGAGTCTCAGTTCT
CTTACGTAGAACTTGATGTGGTGGCTGAGACAGCTCCGTCTACTGAGGTGGATGACATCT
ACATTTACTGGTTTGTAAATCTCTTCCT--------CTTATTTGCATAAACGTTCTAATC
GTTCTTTTGGTTAGTGATCATTGGATTTGTACTTATCTCTTTTCTCTTAACGATGAGTGT
TTGTTTCGGCTTCATAGAAACATTACACAGA--CTCATGAGAAAATGTATAAAATTTTGC
AAATTCCTAACCATTGTAATAAAATAATAGTTAACTGTCTTATTTCGTTGACAGTTTTCG
GATAAATTAGAAAAGGCGGGACCCACGTTAATCGGAAGATATCAACGGCTGGATCGGCTT

>UP-1
ACATACTAAACAATTGTCCGAAGCTGAGAAAGCTTCCGCTGGATTCT-AAAGTGTTGTCA
AAGTTGAAGAATTTGTCATAAAATACAAGGAGAAAAAATGGATAGAAAGAGTTGAATGGG
AGGACGAAGCGACAAGACACCGTTTTTTACCTTCTTGTAGGCTGCGTTGAGGAGCCCCAT
GACCCAAAAA----------------TTTGATGTGAATGAATATTATGAGTCTCAGTTCT
CTTACGTAGAACTTGATGTGGTGGCTGAGACAGCTCCGTCTACTGAGGTGGATGACATCT
ACATTTACTGGTTTGTAAATCTCTTCCT--------CTTATTTGCATAAACGTTCTAATC
GTTCTTTTGGTTAGTGATCATTGGATTTGTACTTATCTCTTTTCTCTTAACGATGAGTGT
TTGTTTCGGCTTCATAGAAACATTACACAGA--CTCATGAGAAAATGTATAAAATTTTGC
AAATTCCTAACCATTGTAATAAAATAATAGTTAACTGTCTTATTTCGTTGACAGTTTTCG
GATAAATTAGAAAAGGCGGGACCCACGTTAATCGGAAGATATCAACGGCTGGATCGGCTT

>RF-1
ACATACTAAACAATTGTCCGAAGCTGAGAAAGCTTCCGCTGGATTCT-AAAGTGTTGTCA
AAGTTGAAGAATTTGTCATAAAATACAAGGAGAAAAAATGGATAGAAAGAGTTGAATGGG
AGGACGAAGCGACAAGACACCGTTTTTTACCTTCTTGTAGGCTGCGTTGAGGAGCCCCAT
GACCCAAAAA----------------TTTGATGTGAATGAATATTATGAGTCTCAGTTCT
CTTACGTAGAACTTGATGTGGTGGCTGAGACAGCTCCGTCTACTGAGGTGGATGACATCT
ACATTTACTGGTTTGTAAATCTCTTCCT--------CTTATTTGCATAAACGTTCTAATC
GTTCTTTTGGTTAGTGATCATTGGATTTGTACTTATCTCTTTTCTCTTAACGATGAGTGT
TTGTTTCGGCTTCATAGAAACATTACACAGA--CTCATGAGAAAATGTATAAAATTTTGC
AAATTCCTAACCATTGTAATAAAATAATAGTTAACTGTCTTATTTCGTTGACAGTTTTCG
GATAAATTAGAAAAGGCGGGACCCACGTTAATCGGAAGATATCAACGGCTGGATCGGCTT

>CVI-1
ACATACTAAACAATTGTCCGAAGCTGAGAAAGCTTCCGCTGGATTCT-AAAGTGTTGTCA
AAGTTGAAGAATTTGTCATAAAATACAAGGAGAAAAAATGGATAGAAAGAGTTGAATGGG
AGGACGAAGCGACAAGACACGGTTTTTTACCTTCTTGTAGGCTGCGTTGAGGAGCCCCAT
GACCCAAAAA----------------TTTGATGTGAATGAATATTATGAGTCTCAGTTCT
CTTACGTAGAACTTGATGTGGTGGCTGAGACAGCTCCGTCTACTGAGGTGGATGAC----
ACATTTACTGGTTTGTAAATCTCTTCCT--------CTTATTTGCATAAACGTTCTCATC
GTTCTTTTGGTTAGTGATCAGTGGATTTGTACTTATCTCTTTTCTCTTAACGATGAGTGT
TTGTTTCGGCTTCATAGAAACATTACACAGA--CTCATGAGAAAATGTATAAAATTTTGC
AAATTCCTAACCATTGTAATAAAATAATAGTTAACTGTCTTATCTCGTTGACAGTTTTCG
GATAAATTAGAAAAGGCGGGACCCACGTTAATCGGAAGATATCAACGGCTGGATCGGCTT

>LER-1
ACATACTAAACAATTGTCCGAAGCTGAGAAAGCTTCCGCTGGATTCTAAAAGTGTTGTCA
AAGTTGAAGAATTTGTCATAAAATACAAGGAGAAAAAATGGATAGAAAGAGTTGAATGGG
AGGACGAAGCGACAAGACACGGTTTTTTACCTTCTTGTAGGCTGCGTTGAGGAGCCCCAT
GACCCAAAAA----------------TTTGATGTGAATGAATATTATGAGTCTCAGTTCT
CTTACGTAGAACTTGATGTGGTGGCTGAGACAGCTCCGTCTACTGAGGTGGATGAC----
ACATTTACTGGTTTGTAAATCTCTTCCT--------CTTATTTGCATAAACGTTCTCATC
GTTCTTTTGGTTAGTGATCAGTGGATTTGTACTTATCTCTTTTCTCTTAACGATGAGTGT
TTGTTTCGGCTTCATAGAAACATTACACAGA--CTCATGAGAAAATGTATAAAATTTTGC
AAATTCCTAACCATTGTAATAAAATAATAGTTAACTGTCTTATCTCGTTGACAGTTTTCG
GATAAATTAGAAAAGGCGGGACCCACGTTAATCGGAAGATATCAACGGCTGGATCGGCTT
